# Supplementary material for: 2-(3-{(3R,4R)-4-Methyl-3-[meth­yl(7H-pyrrolo­[2,3-d]pyrimidin-4-yl)amino]­piperidin-1-yl}oxetan-3-yl)aceto­nitrile monohydrate
Source: Acta Crystallogr Sect E Struct Rep Online. 2014 Mar 5;70(Pt 4):o382–3. doi: 10.1107/S1600536814004449 (PMC3998552; doi:10.1107/S1600536814004449)
Supplement: Supplementary file 2 [file e-70-0o382-Isup2.hkl]

# 
# h,k,l, Fc-squared, Fo-squared, sigma(Fo-squared) and status flag 
# 
data_I
_shelx_title ' mg2443 in P 21 21 21' 
_shelx_refln_list_code          4 
_shelx_F_calc_maximum      141.65 
_exptl_crystal_F_000       768.00 
_reflns_d_resolution_high  0.7570 
 
loop_ 
 _symmetry_equiv_pos_as_xyz 
 'x, y, z' 
 '-x+1/2, -y, z+1/2' 
 'x+1/2, -y+1/2, -z' 
 '-x, y+1/2, -z+1/2' 
 
_cell_length_a     6.6088 
_cell_length_b    10.1483 
_cell_length_c    26.8134 
_cell_angle_alpha  90.000 
_cell_angle_beta   90.000 
_cell_angle_gamma  90.000 
 
_shelx_F_squared_multiplier     1.000 
 
loop_ 
 _refln_index_h 
 _refln_index_k 
 _refln_index_l 
 _refln_F_squared_calc 
 _refln_F_squared_meas 
 _refln_F_squared_sigma 
 _refln_observed_status 
   2   0   0     1973.38     1983.04     43.56 o 
   4   0   0      426.54      427.46     23.82 o 
   1   1   0     1517.04     1531.73     82.48 o 
   2   1   0        0.35       45.59     23.10 o 
   3   1   0       79.05      118.71     23.00 o 
   4   1   0       57.05       74.74     15.32 o 
   5   1   0       52.90       60.57     14.07 o 
   6   1   0        0.18       15.24     14.99 o 
   7   1   0        3.27        7.55     24.36 o 
   8   1   0        2.67       10.59     23.86 o 
   0   2   0        1.50      153.33     47.83 o 
   1   2   0    10996.06     9995.77    598.78 o 
   2   2   0      919.67      891.36     50.01 o 
   3   2   0       80.27       76.10     24.40 o 
   4   2   0        1.43       23.06     21.54 o 
   5   2   0        2.69        4.61     14.10 o 
   6   2   0       96.11       94.29     17.25 o 
   1   3   0     5895.77     5641.36    319.48 o 
   2   3   0      128.02      279.04     19.19 o 
   3   3   0     1003.00     1049.67     74.10 o 
   4   3   0      142.94      176.95     24.82 o 
   5   3   0        1.69      -14.03     14.27 o 
   6   3   0       75.10       91.99     15.53 o 
   8   3   0        0.00        8.12     19.53 o 
   0   4   0      663.17      599.79     39.44 o 
   1   4   0     1025.77     1236.29     78.17 o 
   2   4   0      300.85      377.41     19.40 o 
   3   4   0      806.08      872.26     43.19 o 
   4   4   0      247.77      245.46     24.70 o 
   5   4   0       26.84       47.59     17.46 o 
   6   4   0       31.40       52.49     23.34 o 
   7   4   0        0.59       80.36     26.31 o 
   8   4   0        0.08       18.46     30.43 o 
   1   5   0       94.25      151.56     20.35 o 
   2   5   0       20.32       38.88     17.63 o 
   3   5   0      106.94      124.99     16.48 o 
   4   5   0       36.66       76.48     20.76 o 
   5   5   0      233.27      251.61     26.23 o 
   6   5   0       23.85       -3.09     17.55 o 
   7   5   0       14.48       35.82     25.69 o 
   8   5   0        3.91      -26.43     29.31 o 
   0   6   0      179.75      228.65     32.07 o 
   1   6   0      466.70      452.39     18.43 o 
   2   6   0      683.99      672.76     21.69 o 
   3   6   0      380.53      364.28     18.53 o 
   4   6   0       46.86       97.08     21.46 o 
   5   6   0        7.28       17.20     27.49 o 
   6   6   0       72.05       40.28     24.40 o 
   7   6   0        0.92       -1.90     26.27 o 
   1   7   0      179.77      176.72     16.09 o 
   2   7   0        2.80       21.26     18.79 o 
   3   7   0        4.15       12.25     19.47 o 
   4   7   0      132.83      149.77     21.18 o 
   5   7   0        9.44       11.64     18.51 o 
   6   7   0       27.84       49.73     19.38 o 
   7   7   0        8.02       -3.18     28.15 o 
   0   8   0       61.67       35.82     29.33 o 
   1   8   0       67.19       92.82     22.18 o 
   2   8   0       58.81       51.74     17.78 o 
   3   8   0       36.52       69.51     19.96 o 
   4   8   0       46.07       34.27     26.99 o 
   5   8   0        0.00      -19.53     19.53 o 
   6   8   0        5.93        5.90     19.12 o 
   7   8   0        0.07       46.91     28.71 o 
   1   9   0       16.68       19.48     21.82 o 
   2   9   0       18.38       20.80     17.27 o 
   3   9   0        1.98       -0.70     18.57 o 
   4   9   0        0.30       -1.82     25.75 o 
   5   9   0        0.07        9.30     20.01 o 
   6   9   0        1.32       -2.50     21.32 o 
   0  10   0      652.14      591.88     47.29 o 
   1  10   0        1.43        6.38     23.38 o 
   2  10   0        8.29       -7.64     22.42 o 
   3  10   0        8.32       24.96     17.76 o 
   4  10   0       10.08        8.39     29.71 o 
   5  10   0        8.38       22.55     22.13 o 
   1  11   0       12.40       12.17     24.88 o 
   2  11   0       19.95        4.91     23.81 o 
   3  11   0        7.11        1.65     24.21 o 
   4  11   0        0.30       21.48     19.41 o 
   0  12   0       15.07       53.19     47.77 o 
   1  12   0      145.34      118.22     33.95 o 
   2  12   0        0.17       -4.36     41.68 o 
   3  12   0       22.98       15.52     38.70 o 
   2  13   0        4.03       -1.50     64.54 o 
   1   0   1    15426.61    16078.18    149.91 o 
   2   0   1     2525.70     2246.46     45.59 o 
   3   0   1      512.05      489.61     17.65 o 
   4   0   1       11.16       38.29     15.29 o 
   5   0   1       22.79       12.55     13.41 o 
   7   0   1        2.89       47.35     20.18 o 
  -8   1   1        6.42        8.33     16.09 o 
  -7   1   1       51.09       33.75     27.23 o 
  -6   1   1       64.40       46.23     20.26 o 
  -5   1   1      202.90      195.15     16.49 o 
  -4   1   1       96.07      143.28     17.55 o 
  -3   1   1      244.52      279.16     16.02 o 
  -2   1   1     1057.83     1170.97     58.19 o 
  -1   1   1      214.35      206.16     25.72 o 
   1   1   1      214.82      213.21     40.04 o 
   2   1   1     1057.40     1118.96     34.93 o 
   3   1   1      244.43      319.08     23.92 o 
   4   1   1       95.64      108.63     19.70 o 
   5   1   1      202.87      191.52     18.34 o 
   6   1   1       64.45       92.23     15.72 o 
   7   1   1       51.11       38.65     23.47 o 
   8   1   1        6.39        7.43     20.40 o 
  -8   2   1        6.95       36.44     24.26 o 
  -6   2   1       10.98        4.43     14.52 o 
  -5   2   1        5.08       13.17     14.71 o 
  -4   2   1      370.34      466.16     43.76 o 
  -3   2   1       62.66       82.76     12.79 o 
  -2   2   1      656.89      698.44     27.26 o 
  -1   2   1     1629.52     1693.47     53.13 o 
   0   2   1    20064.72    19139.49    324.81 o 
   1   2   1     1629.43     1793.73    129.06 o 
   2   2   1      657.02      633.37     32.69 o 
   3   2   1       62.58       80.84     20.46 o 
   4   2   1      370.67      456.81     28.23 o 
   5   2   1        5.04       15.31     14.42 o 
   6   2   1       10.98        4.26     20.72 o 
   7   2   1       44.81       38.53     18.38 o 
   8   2   1        6.96        9.47     23.82 o 
  -8   3   1        4.22       -1.63     17.76 o 
  -6   3   1       11.23       23.59     16.61 o 
  -5   3   1       24.54       33.99     13.39 o 
  -4   3   1       15.15       43.95     27.46 o 
  -3   3   1       76.99      136.18     56.32 o 
  -2   3   1     1769.72     1846.34     37.58 o 
  -1   3   1     4322.01     4282.99    142.39 o 
   0   3   1      823.71      655.29     45.13 o 
   1   3   1     4320.85     4117.41     48.46 o 
   2   3   1     1769.50     1821.09     29.14 o 
   3   3   1       77.06      112.09     24.90 o 
   4   3   1       15.12       34.31     23.90 o 
   5   3   1       24.51       31.05     16.09 o 
   6   3   1       11.22       16.23     16.05 o 
   7   3   1        9.02       24.59     16.11 o 
   8   3   1        4.21       19.07     16.37 o 
  -8   4   1        2.44       -3.00     25.35 o 
  -7   4   1        0.21      -23.78     26.49 o 
  -6   4   1       16.30       16.45     15.98 o 
  -5   4   1       24.43       50.98     16.97 o 
  -4   4   1       35.58       51.41     24.26 o 
  -3   4   1      869.59      888.34     48.68 o 
  -2   4   1      853.34      846.65     21.89 o 
  -1   4   1     3828.90     3670.00    126.82 o 
   0   4   1        1.23       16.82     21.54 o 
   1   4   1     3828.95     3597.01    268.65 o 
   2   4   1      852.95      846.29     41.40 o 
   3   4   1      869.27      809.06     28.13 o 
   4   4   1       35.48       64.08     22.88 o 
   5   4   1       24.48       -0.54     24.86 o 
   6   4   1       16.30       14.49     19.46 o 
   7   4   1        0.21      -24.04     24.04 o 
   8   4   1        2.45        2.21     17.17 o 
  -8   5   1        8.95       43.07     19.61 o 
  -7   5   1        5.46       51.29     26.15 o 
  -6   5   1        3.12        3.32     25.93 o 
  -5   5   1       26.06       23.38     16.77 o 
  -4   5   1      423.25      479.81     48.93 o 
  -3   5   1      427.48      404.82     19.96 o 
  -2   5   1      263.95      291.17     51.47 o 
  -1   5   1      859.66      886.48     25.86 o 
   0   5   1       27.40       11.56     16.58 o 
   1   5   1      860.96      808.14     51.69 o 
   2   5   1      264.26      312.23     26.15 o 
   3   5   1      427.43      434.65     18.75 o 
   4   5   1      422.89      509.14     29.15 o 
   5   5   1       26.16       23.52     24.32 o 
   6   5   1        3.12        7.91     19.92 o 
   7   5   1        5.46       92.05     23.06 o 
   8   5   1        8.97       57.92     28.91 o 
  -7   6   1        0.24       10.89     26.93 o 
  -5   6   1      139.31      169.05     41.24 o 
  -4   6   1      336.53      405.51     24.46 o 
  -3   6   1      211.82      223.02     24.70 o 
  -2   6   1      519.15      587.73     42.67 o 
  -1   6   1      209.19      189.32     17.22 o 
   0   6   1      126.03      147.17     20.93 o 
   1   6   1      209.43      191.98     16.31 o 
   2   6   1      518.93      577.96     68.70 o 
   3   6   1      211.89      221.39     18.52 o 
   4   6   1      336.69      388.72     24.30 o 
   6   6   1        2.88      -14.01     18.34 o 
   7   6   1        0.24       -1.37     19.16 o 
  -7   7   1        5.20       -9.19     23.22 o 
  -6   7   1        6.17       26.31     17.39 o 
  -5   7   1       24.51       20.73     18.39 o 
  -4   7   1       44.65       33.81     22.17 o 
  -3   7   1      467.14      486.67     35.52 o 
  -2   7   1      203.47      199.66     21.53 o 
  -1   7   1       30.93       44.46     15.52 o 
   0   7   1      118.13      115.31     19.76 o 
   1   7   1       31.04       55.29     14.46 o 
   2   7   1      203.35      191.63     18.90 o 
   3   7   1      467.34      459.39     22.96 o 
   4   7   1       44.70       64.58     23.64 o 
   5   7   1       24.57       12.19     27.35 o 
   6   7   1        6.18        3.75     17.75 o 
   7   7   1        5.20       33.01     20.04 o 
  -7   8   1        0.17       -3.63     21.05 o 
  -6   8   1       13.00       12.74     17.64 o 
  -5   8   1        2.10       10.30     19.81 o 
  -4   8   1       47.54       52.15     18.80 o 
  -3   8   1       27.16       57.13     19.18 o 
  -2   8   1      219.38      272.02     19.64 o 
  -1   8   1       41.04       44.74     23.80 o 
   0   8   1       30.66       25.55     21.35 o 
   1   8   1       41.03       39.11     21.66 o 
   2   8   1      219.30      236.44     18.30 o 
   3   8   1       27.19       50.38     19.07 o 
   4   8   1       47.55       38.92     27.77 o 
   5   8   1        2.08        9.75     25.89 o 
   6   8   1       13.04       18.59     19.94 o 
   7   8   1        0.17        4.12     18.82 o 
  -6   9   1        2.66       -5.46     20.31 o 
  -5   9   1       18.94       11.61     19.33 o 
  -4   9   1       96.62       63.96     30.19 o 
  -3   9   1       44.89       60.87     18.83 o 
  -2   9   1       13.09       14.08     16.05 o 
  -1   9   1      127.13      106.81     24.31 o 
   0   9   1       16.10       16.07     21.66 o 
   1   9   1      127.14      133.21     23.81 o 
   2   9   1       13.07        8.62     17.09 o 
   3   9   1       44.83       31.49     25.91 o 
   4   9   1       96.73      105.34     29.61 o 
   5   9   1       18.95       45.50     27.29 o 
   6   9   1        2.65       -0.79     20.69 o 
  -5  10   1        3.46       -3.30     22.79 o 
  -4  10   1        9.84       11.60     22.01 o 
  -3  10   1        5.77        1.52     16.37 o 
  -2  10   1       13.58       16.13     23.36 o 
  -1  10   1      135.88      112.88     26.14 o 
   0  10   1        4.10       35.56     43.71 o 
   1  10   1      135.74      111.19     23.76 o 
   2  10   1       13.62        6.19     22.50 o 
   3  10   1        5.77        3.54     21.20 o 
   4  10   1        9.85       15.42     29.45 o 
   5  10   1        3.47       -1.04     21.93 o 
  -4  11   1        6.87        6.16     19.75 o 
  -3  11   1       38.92       31.31     19.46 o 
  -2  11   1       39.20       14.90     25.67 o 
  -1  11   1       30.20       24.23     24.56 o 
   0  11   1        1.14       -7.32     25.71 o 
   1  11   1       30.25       20.09     25.46 o 
   2  11   1       39.19       13.81     32.99 o 
   3  11   1       39.02       43.51     23.32 o 
   4  11   1        6.87        4.04     21.70 o 
  -3  12   1        6.88        8.23     34.18 o 
  -2  12   1       12.64        8.13     28.67 o 
  -1  12   1       18.66       23.11     32.73 o 
   0  12   1      135.11       76.33     34.83 o 
   1  12   1       18.68        5.91     42.12 o 
   2  12   1       12.63        9.03     38.04 o 
   3  12   1        6.86        6.11     38.96 o 
  -1  13   1        1.72        4.14     41.54 o 
   0  13   1       10.33       11.03     49.85 o 
   1  13   1        1.72        8.93     51.31 o 
   2  13   1        6.46       -3.44     46.99 o 
   1   0   2      503.38      414.72     83.18 o 
   2   0   2       40.04       36.29     19.60 o 
   3   0   2       27.81        9.89     22.56 o 
   4   0   2      125.36      169.14     17.76 o 
   5   0   2       31.15       27.07     22.87 o 
   6   0   2        5.83       14.79     19.86 o 
   8   0   2        1.10      -19.84     20.52 o 
  -8   1   2       10.91       -5.91     24.02 o 
  -7   1   2      118.31      146.50     23.26 o 
  -5   1   2       33.77       40.12     14.73 o 
  -4   1   2      281.86      312.47     17.94 o 
  -3   1   2      416.31      440.70     15.78 o 
  -2   1   2     3379.68     3104.42     49.46 o 
  -1   1   2     1136.32     1033.93     37.96 o 
   1   1   2     1137.88     1116.00     50.01 o 
   2   1   2     3380.75     3360.94     53.71 o 
   3   1   2      416.80      408.06     24.40 o 
   4   1   2      281.97      322.40     23.36 o 
   5   1   2       33.77       21.88     18.28 o 
   6   1   2       14.63       25.62     16.42 o 
   7   1   2      118.26      122.00     17.61 o 
   8   1   2       10.90       21.33     16.73 o 
  -8   2   2        1.01       -2.58     20.72 o 
  -7   2   2       13.22        4.50     21.36 o 
  -6   2   2      101.78      111.22     16.68 o 
  -5   2   2       70.37       68.09     13.79 o 
  -4   2   2        1.28        2.20     18.76 o 
  -3   2   2      173.40      170.65     13.08 o 
  -2   2   2      131.35      130.44     13.87 o 
  -1   2   2    18455.12    17978.06    403.17 o 
   0   2   2     6126.25     4814.21    436.96 o 
   1   2   2    18454.26    15946.80    120.82 o 
   2   2   2      131.09      116.21     26.09 o 
   3   2   2      173.06      205.54     22.16 o 
   4   2   2        1.28       15.17     24.08 o 
   5   2   2       70.43       88.18     17.00 o 
   6   2   2      101.76       52.03     22.44 o 
   8   2   2        1.01       11.29     27.67 o 
  -8   3   2        5.83       -8.89     26.65 o 
  -6   3   2        3.70        8.65     17.14 o 
  -5   3   2       86.41       68.33     16.63 o 
  -4   3   2       10.44       25.83     12.26 o 
  -3   3   2       25.38       28.11     11.81 o 
  -2   3   2      184.20      268.06     66.99 o 
  -1   3   2     2713.14     2553.10     53.61 o 
   0   3   2      461.50      427.08     32.24 o 
   1   3   2     2715.53     2581.99     40.42 o 
   2   3   2      183.73      198.28     22.02 o 
   3   3   2       25.55       33.15     19.02 o 
   4   3   2       10.40        0.64     19.64 o 
   5   3   2       86.26       78.52     23.24 o 
   6   3   2        3.71      -16.20     19.60 o 
   7   3   2        0.15       -5.04     18.59 o 
   8   3   2        5.82        0.12     19.10 o 
  -8   4   2        6.05       10.59     28.73 o 
  -6   4   2        7.70       13.25     22.78 o 
  -5   4   2      315.71      312.75     19.43 o 
  -4   4   2      101.91      123.98     13.13 o 
  -3   4   2       26.86       67.04     17.76 o 
  -2   4   2      601.53      622.29     21.43 o 
  -1   4   2      381.02      373.96     22.82 o 
   0   4   2      145.86      159.73     22.51 o 
   1   4   2      381.16      412.12     51.85 o 
   2   4   2      601.27      606.39     49.91 o 
   3   4   2       26.80       33.61     24.74 o 
   4   4   2      101.86      125.84     24.48 o 
   5   4   2      315.48      321.46     23.74 o 
   6   4   2        7.68        6.26     16.02 o 
   7   4   2        8.52       -9.35     16.45 o 
   8   4   2        6.05      -20.22     20.22 o 
  -8   5   2        0.70       37.50     25.35 o 
  -7   5   2       45.07       26.41     26.31 o 
  -6   5   2        8.21       52.59     27.51 o 
  -5   5   2      172.97      180.94     18.44 o 
  -4   5   2       51.83       35.69     14.41 o 
  -3   5   2      218.83      235.66     19.05 o 
  -2   5   2     1544.77     1582.27     28.85 o 
  -1   5   2      170.59      157.47     18.67 o 
   0   5   2        5.66       15.69     17.06 o 
   1   5   2      170.27      163.89     25.60 o 
   2   5   2     1544.39     1585.67     43.64 o 
   3   5   2      218.56      231.43     27.03 o 
   4   5   2       51.88       66.67     23.98 o 
   5   5   2      173.15      200.46     26.33 o 
   6   5   2        8.24       16.61     15.44 o 
   7   5   2       45.07       47.83     27.87 o 
   8   5   2        0.72      -15.30     31.25 o 
  -7   6   2        4.78       20.42     26.29 o 
  -6   6   2       83.87      109.81     28.17 o 
  -5   6   2      104.58      116.53     19.63 o 
  -4   6   2      798.89      834.70     31.61 o 
  -3   6   2      240.21      219.90     17.87 o 
  -2   6   2      732.69      738.39     22.57 o 
  -1   6   2       64.39       81.57     16.04 o 
   0   6   2        3.19        0.98     19.60 o 
   1   6   2       64.31       66.98     14.96 o 
   2   6   2      732.65      741.61     30.94 o 
   3   6   2      240.15      271.11     26.27 o 
   4   6   2      798.97      768.82     28.39 o 
   5   6   2      104.66      107.25     28.93 o 
   6   6   2       83.89       79.93     17.95 o 
   7   6   2        4.78        1.93     17.68 o 
  -7   7   2       21.39      -22.50     25.12 o 
  -6   7   2       27.31       11.19     19.61 o 
  -5   7   2       27.82       29.85     18.54 o 
  -4   7   2       55.68       75.92     14.45 o 
  -3   7   2       96.31      106.41     19.75 o 
  -2   7   2      195.29      216.88     20.61 o 
  -1   7   2      315.04      326.18     19.08 o 
   0   7   2       80.71       80.33     20.01 o 
   1   7   2      315.38      324.73     17.38 o 
   2   7   2      195.58      255.92     20.61 o 
   3   7   2       96.45       73.15     27.01 o 
   4   7   2       55.55       21.80     26.25 o 
   5   7   2       27.86       51.71     24.76 o 
   6   7   2       27.33      -12.40     19.08 o 
   7   7   2       21.43       40.05     24.89 o 
  -6   8   2        9.52        9.77     20.13 o 
  -5   8   2        4.81        8.17     18.12 o 
  -4   8   2        0.61       -5.01     15.96 o 
  -3   8   2      256.88      306.99     21.42 o 
  -2   8   2      111.67       90.21     18.51 o 
  -1   8   2      166.21      157.40     21.70 o 
   0   8   2       13.90        7.77     21.31 o 
   1   8   2      166.28      190.20     23.68 o 
   2   8   2      111.70      116.76     17.53 o 
   3   8   2      256.96      271.95     30.01 o 
   4   8   2        0.61      -28.23     28.23 o 
   5   8   2        4.83      -27.05     27.05 o 
   6   8   2        9.51      -19.69     19.94 o 
  -6   9   2        1.42        3.33     20.20 o 
  -5   9   2       19.82        9.86     20.50 o 
  -4   9   2       27.10       41.29     17.33 o 
  -3   9   2       10.29       20.35     18.08 o 
  -2   9   2       13.95       14.95     17.39 o 
  -1   9   2       34.23       28.67     23.33 o 
   0   9   2       43.42       42.96     23.38 o 
   1   9   2       34.14       27.03     22.72 o 
   2   9   2       13.91       30.84     16.15 o 
   3   9   2       10.30       26.47     25.59 o 
   4   9   2       27.05       45.93     27.07 o 
   5   9   2       19.87       -1.42     28.25 o 
   6   9   2        1.42       21.66     18.75 o 
  -5  10   2        7.82      -10.45     21.43 o 
  -4  10   2       27.03       43.49     17.68 o 
  -3  10   2      132.39      143.77     17.65 o 
  -2  10   2       16.81       11.73     21.69 o 
  -1  10   2       17.86        9.23     24.74 o 
   0  10   2      117.83      100.45     25.76 o 
   1  10   2       17.85        5.36     23.66 o 
   2  10   2       16.79       13.67     30.01 o 
   3  10   2      132.31      150.40     22.30 o 
   4  10   2       27.04       66.57     29.13 o 
   5  10   2        7.83       30.19     30.21 o 
  -4  11   2        0.48      -15.92     20.54 o 
  -3  11   2        5.08        5.34     18.06 o 
  -2  11   2       16.15       26.00     25.88 o 
  -1  11   2       48.13       58.24     27.77 o 
   0  11   2       69.60       47.52     28.34 o 
   1  11   2       48.18       17.96     34.31 o 
   2  11   2       16.16       14.11     29.57 o 
   3  11   2        5.07       12.86     20.85 o 
   4  11   2        0.49        3.57     21.44 o 
  -3  12   2       25.16       10.21     24.49 o 
  -2  12   2        0.54       15.11     35.41 o 
  -1  12   2       19.41       -0.62     34.61 o 
   0  12   2       40.32       18.60     37.06 o 
   1  12   2       19.37       38.44     41.68 o 
   2  12   2        0.54       21.96     37.44 o 
   3  12   2       25.18       18.12     37.72 o 
  -2  13   2       11.68        4.80     38.10 o 
  -1  13   2       15.79       -4.96     43.82 o 
   0  13   2        0.64       10.45     42.66 o 
   1  13   2       15.80       35.78     45.83 o 
   2  13   2       11.69       24.84     41.78 o 
   1   0   3      133.77      129.71     24.25 o 
   2   0   3       57.35       65.97     16.33 o 
   3   0   3       36.87       52.01     18.54 o 
   4   0   3        6.56       12.97     13.75 o 
   5   0   3      127.11      119.42     21.05 o 
   6   0   3       20.49       27.75     21.12 o 
   8   0   3       16.18        3.94     23.40 o 
  -8   1   3        4.94       33.19     21.10 o 
  -7   1   3       21.83       24.42     21.16 o 
  -6   1   3       32.20        5.73     24.42 o 
  -5   1   3        7.31        8.67     14.40 o 
  -4   1   3      928.93     1008.17     22.40 o 
  -3   1   3      873.34      981.66     21.53 o 
  -2   1   3     2105.72     1928.55     65.86 o 
  -1   1   3     2919.85     2767.24     46.02 o 
   1   1   3     2920.22     2745.69     62.22 o 
   2   1   3     2108.18     2005.44     40.80 o 
   3   1   3      874.02      961.65     28.99 o 
   4   1   3      929.01     1002.09     28.85 o 
   5   1   3        7.37       11.00     27.48 o 
   6   1   3       32.24       22.62     14.49 o 
   7   1   3       21.82       -5.05     16.12 o 
   8   1   3        4.94      -16.81     16.81 o 
  -8   2   3        3.84       -2.94     26.99 o 
  -7   2   3        8.28       -2.14     20.48 o 
  -6   2   3       74.03       77.86     16.08 o 
  -5   2   3      108.62      104.33     15.59 o 
  -4   2   3      119.30      116.24     13.17 o 
  -3   2   3      529.68      589.18     23.97 o 
  -2   2   3      123.31      122.05     14.70 o 
  -1   2   3     3942.87     3570.42    152.97 o 
   0   2   3     3646.37     3502.14     69.45 o 
   1   2   3     3940.08     3942.37     64.82 o 
   2   2   3      123.16      125.42     22.72 o 
   3   2   3      529.88      584.14     30.27 o 
   4   2   3      119.42      131.73     24.54 o 
   5   2   3      108.37       96.01     20.36 o 
   6   2   3       74.06      106.81     22.20 o 
   8   2   3        3.84       19.60     23.82 o 
  -8   3   3        5.65       17.94     26.07 o 
  -6   3   3        5.81       27.94     15.46 o 
  -5   3   3        1.02      -11.38     16.13 o 
  -4   3   3       29.89       43.82     12.82 o 
  -3   3   3      235.95      230.39     13.86 o 
  -2   3   3      553.77      606.58     30.59 o 
  -1   3   3     2138.62     2116.08     37.08 o 
   0   3   3     7648.45     7497.72     84.68 o 
   1   3   3     2138.77     2144.12     47.81 o 
   2   3   3      554.35      643.88     29.07 o 
   3   3   3      235.80      267.84     26.81 o 
   4   3   3       29.95       34.41     19.12 o 
   5   3   3        1.01       14.07     18.12 o 
   6   3   3        5.79        1.54     19.24 o 
   7   3   3        8.00       19.26     16.88 o 
   8   3   3        5.67       -9.13     17.86 o 
  -8   4   3        0.40        9.28     19.11 o 
  -7   4   3       13.92       18.48     22.76 o 
  -6   4   3      133.70      118.08     21.88 o 
  -5   4   3      103.88       68.70     17.54 o 
  -4   4   3      403.46      427.82     15.25 o 
  -3   4   3      182.23      210.73     15.50 o 
  -2   4   3      152.90      133.71     17.64 o 
  -1   4   3      419.91      379.11     21.70 o 
   0   4   3      159.64      185.15     24.05 o 
   1   4   3      419.57      400.43     22.13 o 
   2   4   3      153.00      161.10     25.41 o 
   3   4   3      182.29      188.79     23.26 o 
   4   4   3      403.89      419.63     23.56 o 
   5   4   3      103.87       73.79     21.28 o 
   6   4   3      133.68      156.24     38.93 o 
   7   4   3       13.90       22.93     17.01 o 
   8   4   3        0.41       -1.18     20.28 o 
  -8   5   3        0.96        4.72     28.63 o 
  -7   5   3       36.78       26.07     26.61 o 
  -6   5   3       87.27       95.48     17.15 o 
  -5   5   3       34.47       32.53     17.10 o 
  -4   5   3      224.33      223.96     19.86 o 
  -3   5   3       43.34       68.52     14.49 o 
  -2   5   3      478.21      483.33     49.61 o 
  -1   5   3      210.71      238.06     31.94 o 
   0   5   3       16.99       -1.28     17.68 o 
   1   5   3      210.65      244.38     29.93 o 
   2   5   3      477.96      521.51     28.75 o 
   3   5   3       43.33       29.09     20.68 o 
   4   5   3      224.43      211.19     21.98 o 
   5   5   3       34.42       63.04     24.52 o 
   6   5   3       87.22       92.36     16.45 o 
   7   5   3       36.83       53.69     25.60 o 
   8   5   3        0.95       10.59     42.10 o 
  -7   6   3        0.11      -19.84     23.44 o 
  -6   6   3        1.31       -6.73     16.66 o 
  -5   6   3       83.85       77.69     17.42 o 
  -4   6   3      109.01       96.41     15.13 o 
  -3   6   3      232.61      237.27     16.69 o 
  -2   6   3      330.38      357.55     19.36 o 
  -1   6   3      156.90      151.68     16.06 o 
   0   6   3       30.46       25.31     20.20 o 
   1   6   3      156.94      169.74     15.64 o 
   2   6   3      330.29      360.08     26.89 o 
   3   6   3      232.71      218.64     24.68 o 
   4   6   3      108.76      102.24     22.66 o 
   5   6   3       83.99       40.44     22.50 o 
   6   6   3        1.30       24.32     24.00 o 
   7   6   3        0.12      -11.58     18.95 o 
  -7   7   3        9.60       12.29     19.40 o 
  -6   7   3        3.42       16.86     23.06 o 
  -5   7   3        6.62       18.57     18.02 o 
  -4   7   3       90.65       86.08     15.77 o 
  -3   7   3      258.89      271.66     21.03 o 
  -2   7   3      609.48      592.48     42.08 o 
  -1   7   3      182.89      181.63     17.77 o 
   0   7   3       31.67       33.08     19.25 o 
   1   7   3      182.77      189.95     17.25 o 
   2   7   3      609.59      603.54     29.45 o 
   3   7   3      259.04      252.77     29.69 o 
   4   7   3       90.72      101.92     27.37 o 
   5   7   3        6.65       14.91     24.36 o 
   6   7   3        3.43       12.65     22.82 o 
   7   7   3        9.59       -4.29     20.20 o 
  -6   8   3       16.40        6.67     19.42 o 
  -5   8   3        6.76       15.74     29.32 o 
  -4   8   3       83.93       92.72     16.58 o 
  -3   8   3      195.37      203.16     21.77 o 
  -2   8   3       41.65       54.13     17.57 o 
  -1   8   3       70.08       42.27     21.11 o 
   0   8   3        0.97       15.80     21.69 o 
   1   8   3       70.18       43.62     22.08 o 
   2   8   3       41.64       27.27     20.77 o 
   3   8   3      195.29      155.37     26.97 o 
   4   8   3       83.86       66.59     27.41 o 
   5   8   3        6.75       -3.36     25.12 o 
   6   8   3       16.39        5.21     27.11 o 
  -6   9   3        4.86       -6.62     21.05 o 
  -5   9   3        3.84       -1.01     21.07 o 
  -4   9   3       15.08       21.36     16.16 o 
  -3   9   3       43.51       41.77     16.92 o 
  -2   9   3        7.79       14.01     17.78 o 
  -1   9   3        5.44       11.75     21.60 o 
   0   9   3        2.50       16.45     24.59 o 
   1   9   3        5.43        3.54     21.27 o 
   2   9   3        7.84      -17.08     20.41 o 
   3   9   3       43.46       60.44     26.03 o 
   4   9   3       15.08       27.97     26.79 o 
   5   9   3        3.84      -22.08     25.93 o 
   6   9   3        4.85        7.99     21.47 o 
  -5  10   3       12.22      -21.69     22.68 o 
  -4  10   3       25.62       15.20     17.86 o 
  -3  10   3       69.61       53.10     17.23 o 
  -2  10   3       28.82       26.05     23.64 o 
  -1  10   3       39.35       56.48     29.19 o 
   0  10   3      125.27      164.84     31.07 o 
   1  10   3       39.34       41.72     31.61 o 
   2  10   3       28.81       21.24     29.65 o 
   3  10   3       69.67       59.22     20.52 o 
   4  10   3       25.60      -19.52     29.35 o 
   5  10   3       12.23       -5.55     30.71 o 
  -4  11   3        8.25        8.56     17.60 o 
  -3  11   3       11.78       18.91     18.56 o 
  -2  11   3       22.70       31.19     29.93 o 
  -1  11   3        0.59        2.98     30.79 o 
   0  11   3       19.63       41.24     32.19 o 
   1  11   3        0.59       -7.83     30.43 o 
   2  11   3       22.70      -10.91     29.93 o 
   3  11   3       11.77       17.34     23.61 o 
   4  11   3        8.23       -2.32     21.27 o 
  -3  12   3        9.54        1.70     32.89 o 
  -2  12   3       12.09        7.69     34.91 o 
  -1  12   3        8.07       10.01     35.07 o 
   0  12   3       70.02       68.03     36.44 o 
   1  12   3        8.06       -2.72     34.81 o 
   2  12   3       12.09       13.05     37.32 o 
   3  12   3        9.52       -6.81     35.01 o 
  -2  13   3        5.76       -2.54     39.72 o 
  -1  13   3        5.81        5.33     40.20 o 
   0  13   3        0.20        1.64     38.68 o 
   1  13   3        5.83        4.74     39.52 o 
   2  13   3        5.77        8.47     39.94 o 
   1   0   4     4323.19     4078.53    187.08 o 
   2   0   4     1028.26      988.51     24.95 o 
   3   0   4       38.64       33.20     14.80 o 
   4   0   4       74.75       88.47     20.16 o 
   5   0   4       47.74       31.55     18.05 o 
   7   0   4       73.92       81.36     22.12 o 
   8   0   4        2.13       -9.09     20.40 o 
  -8   1   4        0.34      -25.22     25.22 o 
  -7   1   4       15.27       37.28     24.68 o 
  -6   1   4       49.52       57.38     15.64 o 
  -5   1   4      161.33      153.34     15.99 o 
  -4   1   4      124.27      142.67     13.15 o 
  -3   1   4      106.66      136.78     16.66 o 
  -2   1   4      847.33      810.43     23.06 o 
  -1   1   4     2426.41     2349.77     63.02 o 
   0   1   4     1986.41     1666.75     51.09 o 
   1   1   4     2425.06     2267.18     52.21 o 
   2   1   4      846.64      821.92     23.31 o 
   3   1   4      106.84      122.84     22.84 o 
   4   1   4      124.22      136.11     20.84 o 
   5   1   4      161.15      179.24     21.16 o 
   6   1   4       49.53       65.92     14.89 o 
   7   1   4       15.29        5.27     24.52 o 
   8   1   4        0.33        3.74     23.10 o 
  -8   2   4        4.35       21.40     22.72 o 
  -7   2   4       66.14       69.49     26.71 o 
  -6   2   4      308.82      317.50     17.06 o 
  -5   2   4       22.20       20.24     16.10 o 
  -4   2   4       82.26       74.56     12.70 o 
  -3   2   4      995.54     1023.87     31.54 o 
  -2   2   4      452.95      418.79     26.46 o 
  -1   2   4       97.85       67.12     21.60 o 
   0   2   4     2352.23     2328.94     55.61 o 
   1   2   4       97.97       93.13     30.79 o 
   2   2   4      453.62      484.24     32.37 o 
   3   2   4      994.84     1016.92     29.81 o 
   4   2   4       82.47      109.33     20.24 o 
   5   2   4       22.20       27.51     22.60 o 
   6   2   4      308.78      287.64     20.21 o 
   7   2   4       66.08       55.03     16.36 o 
   8   2   4        4.38        4.30     29.15 o 
  -8   3   4       40.17       60.64     26.11 o 
  -7   3   4       47.18       59.70     20.10 o 
  -6   3   4       10.90       23.49     47.78 o 
  -5   3   4       90.61       68.04     22.17 o 
  -4   3   4      212.47      212.29     13.35 o 
  -3   3   4      773.81      759.66     17.52 o 
  -2   3   4     3036.34     3060.42     48.48 o 
  -1   3   4        8.47       -6.41     16.33 o 
   0   3   4       23.10      -17.44     28.87 o 
   1   3   4        8.44       -6.91     27.05 o 
   2   3   4     3037.87     3011.91     44.12 o 
   3   3   4      773.40      880.57     31.31 o 
   4   3   4      212.52      208.33     24.86 o 
   5   3   4       90.81       55.57     19.28 o 
   6   3   4       10.95       21.07     17.79 o 
   7   3   4       47.14       49.86     16.06 o 
   8   3   4       40.20       13.11     29.05 o 
  -8   4   4        0.02      -11.73     25.33 o 
  -7   4   4       42.56       37.44     28.85 o 
  -6   4   4        5.83       -0.30     19.70 o 
  -5   4   4      474.78      462.89     44.11 o 
  -4   4   4        9.98        9.13     12.01 o 
  -3   4   4     1017.01     1022.27     19.14 o 
  -2   4   4      653.90      668.70     18.43 o 
  -1   4   4      192.28      174.62     16.48 o 
   0   4   4      828.66      846.84     33.79 o 
   1   4   4      191.92      138.56     22.04 o 
   2   4   4      653.34      664.62     27.65 o 
   3   4   4     1017.15     1047.57     30.53 o 
   4   4   4        9.95       28.09     22.96 o 
   5   4   4      474.96      485.48     28.51 o 
   7   4   4       42.63       22.01     19.98 o 
   8   4   4        0.02       -2.84     19.63 o 
  -8   5   4       15.78        6.15     30.41 o 
  -7   5   4       58.56       83.96     17.81 o 
  -6   5   4       72.89       56.29     19.39 o 
  -5   5   4       24.05       19.01     14.00 o 
  -4   5   4       36.84       11.68     14.07 o 
  -3   5   4      294.09      287.11     18.26 o 
  -2   5   4      133.53      136.58     14.49 o 
  -1   5   4     1539.12     1512.10     30.21 o 
   0   5   4      124.00      148.09     23.14 o 
   1   5   4     1539.80     1554.60     38.06 o 
   2   5   4      133.60      144.78     25.65 o 
   3   5   4      294.14      357.77     27.31 o 
   4   5   4       36.80       17.58     23.00 o 
   5   5   4       24.01       24.26     23.40 o 
   6   5   4       72.93       63.52     23.42 o 
   7   5   4       58.59       44.99     18.25 o 
   8   5   4       15.76       28.77     21.55 o 
  -7   6   4        4.64       10.53     27.43 o 
  -6   6   4        6.23      -18.30     18.30 o 
  -5   6   4       49.76       39.66     13.89 o 
  -4   6   4      125.81      120.05     14.11 o 
  -3   6   4      350.52      332.49     17.10 o 
  -2   6   4      417.19      359.59     51.93 o 
  -1   6   4      160.39      191.39     17.07 o 
   0   6   4      117.19      109.11     22.76 o 
   1   6   4      160.53      216.36     31.12 o 
   2   6   4      416.86      424.76     27.47 o 
   3   6   4      350.30      322.94     23.10 o 
   4   6   4      125.76       69.07     23.58 o 
   5   6   4       49.85       36.16     20.74 o 
   6   6   4        6.24       48.29     25.71 o 
   7   6   4        4.64        8.58     17.59 o 
  -7   7   4       32.31       33.21     24.18 o 
  -6   7   4       27.50        3.54     28.15 o 
  -5   7   4       47.14       55.44     15.74 o 
  -4   7   4       23.48      143.12     83.46 o 
  -3   7   4      128.16      130.94     16.96 o 
  -2   7   4      363.04      384.82     21.51 o 
  -1   7   4        9.22        6.69     17.48 o 
   0   7   4       16.70       14.64     19.89 o 
   1   7   4        9.28        7.15     16.69 o 
   2   7   4      362.60      403.64     26.91 o 
   3   7   4      128.20      159.16     27.13 o 
   4   7   4       23.48      -17.06     26.55 o 
   5   7   4       47.21       15.84     26.49 o 
   6   7   4       27.47       50.73     28.95 o 
   7   7   4       32.33       23.66     18.87 o 
  -6   8   4       22.46        1.82     19.95 o 
  -5   8   4        8.22        9.03     15.64 o 
  -4   8   4       65.77       53.99     16.66 o 
  -3   8   4      207.07      200.60     18.55 o 
  -2   8   4      318.60      304.70     19.15 o 
  -1   8   4       33.18       38.83     22.07 o 
   0   8   4        0.56       16.34     26.61 o 
   1   8   4       33.10       29.83     25.24 o 
   2   8   4      318.46      362.78     21.43 o 
   3   8   4      207.36      199.36     28.37 o 
   4   8   4       65.78      103.04     29.05 o 
   5   8   4        8.27        6.63     26.39 o 
   6   8   4       22.45       17.26     22.26 o 
  -6   9   4       14.67       20.66     39.71 o 
  -5   9   4        3.26      -16.58     16.58 o 
  -4   9   4       16.50       11.52     16.59 o 
  -3   9   4       28.17       13.27     17.10 o 
  -2   9   4      212.10      210.43     18.49 o 
  -1   9   4        1.83      -10.13     27.51 o 
   0   9   4       55.53       61.04     26.81 o 
   1   9   4        1.84       10.15     28.33 o 
   2   9   4      212.28      236.08     27.37 o 
   3   9   4       28.19       10.31     26.61 o 
   4   9   4       16.48       63.00     25.99 o 
   5   9   4        3.25      -24.92     27.41 o 
   6   9   4       14.71       -1.52     28.75 o 
  -5  10   4        0.19        3.54     21.49 o 
  -4  10   4       31.12       21.36     18.45 o 
  -3  10   4       49.20       27.98     17.00 o 
  -2  10   4       57.96       53.77     28.35 o 
  -1  10   4       77.00       96.46     26.35 o 
   0  10   4       58.79       26.81     26.45 o 
   1  10   4       76.91       68.97     31.65 o 
   2  10   4       57.96       33.07     31.31 o 
   3  10   4       49.15       55.30     20.66 o 
   4  10   4       31.10       58.46     28.27 o 
   5  10   4        0.19       10.81     30.45 o 
  -4  11   4        7.55        2.09     17.58 o 
  -3  11   4       24.17       23.70     20.37 o 
  -2  11   4        7.64      -16.66     31.83 o 
  -1  11   4       35.06       24.00     29.17 o 
   0  11   4        3.62       -6.61     29.05 o 
   1  11   4       35.05       23.94     28.79 o 
   2  11   4        7.64      -10.23     29.29 o 
   3  11   4       24.17       -7.50     22.75 o 
   4  11   4        7.57       23.91     21.64 o 
  -3  12   4       16.95        5.53     33.57 o 
  -2  12   4        2.30      -22.64     31.95 o 
  -1  12   4        3.81      -17.60     32.39 o 
   0  12   4       55.04       27.87     34.59 o 
   1  12   4        3.81       12.41     34.81 o 
   2  12   4        2.28        6.49     36.62 o 
   3  12   4       16.98       16.70     32.71 o 
  -1  13   4       12.24       12.69     40.30 o 
   0  13   4        0.90        9.99     40.84 o 
   1  13   4       12.22        2.78     40.34 o 
   1   0   5      326.38      299.80     22.23 o 
   2   0   5        9.27      -10.85     16.41 o 
   3   0   5      261.58      285.61     18.75 o 
   4   0   5      131.27      152.03     26.07 o 
   5   0   5      215.76      222.14     34.09 o 
   6   0   5       72.06       36.94     24.30 o 
   7   0   5       18.71        2.66     25.51 o 
   8   0   5        0.01       23.86     19.96 o 
  -8   1   5        3.51       35.19     20.30 o 
  -7   1   5      110.64      110.13     23.74 o 
  -6   1   5       63.22       40.00     24.52 o 
  -5   1   5        3.33       -8.63     14.48 o 
  -4   1   5      305.53      301.95     17.67 o 
  -3   1   5      115.75      114.66     15.00 o 
  -2   1   5      430.44      401.28     18.83 o 
  -1   1   5      885.88      785.83     29.12 o 
   0   1   5     3518.49     3067.75     60.28 o 
   1   1   5      885.48      782.23     41.50 o 
   2   1   5      429.96      391.81     18.84 o 
   3   1   5      115.79      120.90     16.04 o 
   4   1   5      306.08      308.42     22.94 o 
   5   1   5        3.31       -1.98     23.30 o 
   6   1   5       63.31       44.79     15.02 o 
   7   1   5      110.56       79.96     22.82 o 
   8   1   5        3.53       -1.80     25.43 o 
  -8   2   5       31.86       27.55     26.65 o 
  -7   2   5       44.72       60.21     15.44 o 
  -6   2   5      100.95       77.27     17.74 o 
  -5   2   5       70.09       61.75     16.76 o 
  -4   2   5      153.53      163.96     14.12 o 
  -3   2   5       27.13       32.89     12.31 o 
  -2   2   5     1329.44     1334.77     38.46 o 
  -1   2   5      273.72      253.39     20.65 o 
   0   2   5     1489.43     1323.17     35.80 o 
   1   2   5      273.30      269.33     30.21 o 
   2   2   5     1328.92     1301.43     33.51 o 
   3   2   5       27.13       43.40     24.12 o 
   4   2   5      153.64      185.70     21.92 o 
   5   2   5       70.10       40.08     19.00 o 
   6   2   5      100.86       87.82     16.65 o 
   7   2   5       44.71       30.49     15.88 o 
   8   2   5       31.84       40.18     25.30 o 
  -8   3   5       17.06        1.24     31.41 o 
  -7   3   5        9.69       30.33     24.56 o 
  -6   3   5      121.69       89.99     31.69 o 
  -5   3   5      538.53      490.82     28.55 o 
  -4   3   5      185.11      188.32     17.54 o 
  -3   3   5      332.22      356.69     15.83 o 
  -2   3   5      835.99      772.47     19.26 o 
  -1   3   5     1506.48     1346.33     45.53 o 
   0   3   5     2205.33     2257.43     47.13 o 
   1   3   5     1506.19     1530.77     39.62 o 
   2   3   5      836.41      833.16     32.91 o 
   3   3   5      332.44      408.70     27.89 o 
   4   3   5      184.78      200.54     26.23 o 
   5   3   5      538.01      574.43     28.77 o 
   6   3   5      121.71      134.39     21.58 o 
   7   3   5        9.64       22.29     16.94 o 
   8   3   5       17.10      -11.49     29.21 o 
  -8   4   5        0.06      -13.65     24.58 o 
  -7   4   5       26.26       27.01     23.78 o 
  -6   4   5       38.40       41.38     26.37 o 
  -5   4   5       26.36       36.86     21.20 o 
  -4   4   5       19.08        9.85     12.97 o 
  -3   4   5      162.88      138.66     13.49 o 
  -2   4   5       74.25       73.67     14.86 o 
  -1   4   5     1169.92     1134.18     25.76 o 
   0   4   5     1437.68     1426.77     37.16 o 
   1   4   5     1170.14     1188.69     34.95 o 
   2   4   5       74.34       80.58     24.88 o 
   3   4   5      163.15      154.57     25.83 o 
   4   4   5       19.03       12.49     19.14 o 
   7   4   5       26.23       28.61     15.93 o 
   8   4   5        0.06       24.85     17.90 o 
  -8   5   5        1.43       14.73     28.05 o 
  -7   5   5        8.30       -7.13     24.20 o 
  -6   5   5       72.17       66.55     16.99 o 
  -5   5   5        8.83        8.38     13.50 o 
  -4   5   5      159.41      171.41     29.55 o 
  -3   5   5      376.03      386.90     15.25 o 
  -2   5   5      514.14      474.90     16.84 o 
  -1   5   5      329.99      367.58     20.73 o 
   0   5   5        0.07      -10.25     21.62 o 
   1   5   5      330.49      283.42     22.74 o 
   2   5   5      514.05      524.60     29.05 o 
   3   5   5      376.10      363.90     23.24 o 
   4   5   5      159.42      187.61     25.97 o 
   5   5   5        8.73      -11.79     24.10 o 
   6   5   5       72.10       60.44     23.54 o 
   7   5   5        8.31       -7.46     17.51 o 
   8   5   5        1.43       -6.99     17.53 o 
  -7   6   5        1.77       53.79     26.79 o 
  -6   6   5       41.20       41.86     25.37 o 
  -5   6   5        6.10        3.91     22.23 o 
  -4   6   5        0.96       -8.70     13.28 o 
  -3   6   5      175.29      196.83     15.59 o 
  -2   6   5       42.08       32.08     15.10 o 
  -1   6   5       21.28       25.29     18.35 o 
   0   6   5       69.25       46.57     21.50 o 
   1   6   5       21.20       19.83     16.41 o 
   2   6   5       42.02       52.17     24.40 o 
   3   6   5      175.33      171.85     24.68 o 
   4   6   5        0.97       -9.79     22.82 o 
   5   6   5        6.10       -5.73     23.28 o 
   6   6   5       41.21       44.66     22.20 o 
   7   6   5        1.76       18.57     16.69 o 
  -7   7   5       19.25      -28.53     28.53 o 
  -6   7   5       38.42       31.48     17.82 o 
  -5   7   5        9.59        1.93     14.75 o 
  -4   7   5       30.69       29.76     17.25 o 
  -3   7   5       55.12       55.84     17.12 o 
  -2   7   5       20.36       18.83     16.09 o 
  -1   7   5       52.42       60.94     19.27 o 
   0   7   5        6.93      -11.37     22.12 o 
   1   7   5       52.43       50.63     16.78 o 
   2   7   5       20.38       30.99     21.78 o 
   3   7   5       55.17       73.27     24.38 o 
   4   7   5       30.71       55.25     21.28 o 
   5   7   5        9.65       33.21     24.02 o 
   6   7   5       38.49       45.56     23.68 o 
   7   7   5       19.28        3.50     20.64 o 
  -6   8   5       13.49        2.48     19.93 o 
  -5   8   5       18.98       16.72     15.22 o 
  -4   8   5       38.07       26.16     15.93 o 
  -3   8   5      211.78      214.77     18.46 o 
  -2   8   5      350.40      338.21     19.70 o 
  -1   8   5       99.61       65.24     25.71 o 
   0   8   5       18.21       -8.97     26.27 o 
   1   8   5       99.51       70.47     29.35 o 
   2   8   5      350.45      404.17     21.64 o 
   3   8   5      211.80      222.54     26.85 o 
   4   8   5       38.04       54.91     27.53 o 
   5   8   5       18.99        6.15     25.99 o 
   6   8   5       13.51      -18.76     27.49 o 
  -6   9   5       20.40       23.74     29.03 o 
  -5   9   5       24.47       23.36     16.80 o 
  -4   9   5        4.66       -1.30     16.31 o 
  -3   9   5       68.38       56.93     17.55 o 
  -2   9   5       36.22       28.13     18.40 o 
  -1   9   5        8.87       19.96     25.04 o 
   0   9   5        2.99       13.07     25.02 o 
   1   9   5        8.83        3.72     24.94 o 
   2   9   5       36.16       56.91     22.57 o 
   3   9   5       68.33       53.71     26.59 o 
   4   9   5        4.67      -21.64     26.97 o 
   5   9   5       24.51       26.73     25.04 o 
   6   9   5       20.42       18.12     27.03 o 
  -5  10   5        7.92       13.24     18.09 o 
  -4  10   5       28.95       26.48     18.32 o 
  -3  10   5        5.64      -12.94     16.65 o 
  -2  10   5       11.39       22.24     24.56 o 
  -1  10   5       80.63       83.20     28.21 o 
   0  10   5       19.72       35.15     25.35 o 
   1  10   5       80.67       83.28     27.29 o 
   2  10   5       11.40       14.21     28.57 o 
   3  10   5        5.63        4.55     19.13 o 
   4  10   5       28.96       53.91     26.75 o 
   5  10   5        7.94      -24.90     27.71 o 
  -4  11   5        8.06        0.99     18.24 o 
  -3  11   5       57.10       41.05     23.66 o 
  -2  11   5       43.72       31.49     29.11 o 
  -1  11   5       32.43       19.08     31.89 o 
   0  11   5       17.55       18.94     25.14 o 
   1  11   5       32.48       66.95     30.37 o 
   2  11   5       43.65       26.43     31.11 o 
   3  11   5       57.13       50.16     20.67 o 
   4  11   5        8.08       19.87     21.93 o 
  -3  12   5        9.43       29.93     30.83 o 
  -2  12   5        4.65        2.28     33.29 o 
  -1  12   5        0.03       16.70     31.17 o 
   0  12   5        6.14        5.07     33.43 o 
   1  12   5        0.03       19.86     33.95 o 
   2  12   5        4.66      -19.90     34.23 o 
   3  12   5        9.44       29.83     33.49 o 
  -1  13   5        5.55      -17.48     38.74 o 
   0  13   5       22.65       -5.65     40.20 o 
   1  13   5        5.56      -14.51     37.40 o 
   0   0   6     1648.57     1495.02     47.63 o 
   1   0   6        0.86        6.08     19.23 o 
   2   0   6     1332.95     1258.57     31.27 o 
   3   0   6        0.03        3.71     16.67 o 
   4   0   6       27.80       13.85     15.86 o 
   5   0   6      268.24      282.36     22.18 o 
   6   0   6      782.49      763.11     22.18 o 
   7   0   6       43.04       56.04     25.75 o 
   8   0   6        0.04       22.08     24.68 o 
  -8   1   6        7.86       42.18     24.48 o 
  -7   1   6       61.33       22.14     27.29 o 
  -6   1   6       39.91       47.21     21.28 o 
  -5   1   6      263.84      243.96     38.67 o 
  -4   1   6      175.23      172.40     16.68 o 
  -3   1   6      422.07      475.57     19.60 o 
  -2   1   6     1641.54     1713.36     28.76 o 
  -1   1   6     6064.88     5525.60    138.92 o 
   0   1   6        0.59       -5.93     26.71 o 
   1   1   6     6066.02     5474.97     65.95 o 
   2   1   6     1642.39     1741.95     95.74 o 
   3   1   6      421.92      452.20     18.67 o 
   4   1   6      175.44      178.30     21.60 o 
   5   1   6      263.73      250.37     21.00 o 
   6   1   6       39.84       72.59     21.86 o 
   7   1   6       61.41       54.37     27.21 o 
   8   1   6        7.84       23.80     25.49 o 
  -8   2   6       34.07       69.99     27.05 o 
  -7   2   6       87.75       89.07     18.86 o 
  -6   2   6        2.94       13.74     15.10 o 
  -5   2   6       74.58       65.67     13.68 o 
  -4   2   6      607.83      614.42     16.26 o 
  -3   2   6      439.73      468.25     19.96 o 
  -2   2   6     2085.33     2126.76     29.42 o 
  -1   2   6     1629.52     1451.28     29.84 o 
   0   2   6      234.40      164.77     21.58 o 
   1   2   6     1629.61     1437.44     36.62 o 
   2   2   6     2086.52     2127.34     63.16 o 
   3   2   6      439.96      469.54     24.86 o 
   4   2   6      607.22      643.80     26.41 o 
   6   2   6        2.95        6.99     19.98 o 
   7   2   6       87.79       85.03     16.78 o 
   8   2   6       34.10       -4.84     28.25 o 
  -8   3   6       34.94       47.43     29.21 o 
  -7   3   6       31.54       37.78     23.10 o 
  -6   3   6       68.46       76.48     31.48 o 
  -5   3   6       38.09       33.73     12.75 o 
  -4   3   6      255.82      284.85     16.72 o 
  -3   3   6      362.84      379.87     15.12 o 
  -2   3   6     1221.91     1256.43     28.67 o 
  -1   3   6      790.49      768.41     26.70 o 
   0   3   6      188.78      183.10     25.31 o 
   1   3   6      790.54      801.25     33.09 o 
   2   3   6     1221.28     1372.68     35.35 o 
   3   3   6      363.04      407.36     26.99 o 
   4   3   6      255.67      276.71     22.58 o 
   5   3   6       38.16       45.71     19.14 o 
   6   3   6       68.49       80.48     21.06 o 
   7   3   6       31.50       14.51     23.56 o 
   8   3   6       34.99       -2.79     18.24 o 
  -8   4   6       24.19       -2.42     31.19 o 
  -7   4   6       45.77       35.92     19.23 o 
  -6   4   6       16.79       20.58     18.06 o 
  -5   4   6       42.18       26.22     12.42 o 
  -4   4   6       58.78       48.52     11.08 o 
  -3   4   6      667.44      658.19     24.96 o 
  -2   4   6      513.41      496.52     16.90 o 
  -1   4   6      641.42      591.57     19.96 o 
   0   4   6       51.49        6.91     18.00 o 
   1   4   6      641.62      697.25     30.93 o 
   2   4   6      513.76      528.40     28.67 o 
   3   4   6      667.23      704.16     31.67 o 
   4   4   6       59.01       63.08     19.96 o 
   7   4   6       45.75       40.42     29.33 o 
   8   4   6       24.19       40.90     31.36 o 
  -7   5   6       29.39       15.32     29.49 o 
  -6   5   6       49.21       48.20     18.75 o 
  -5   5   6       58.69       71.19     14.12 o 
  -4   5   6       26.74       18.87     12.94 o 
  -3   5   6       16.05       16.84     12.88 o 
  -2   5   6      230.23      234.35     17.35 o 
  -1   5   6       22.68        8.49     17.73 o 
   0   5   6      533.55      481.20     27.71 o 
   1   5   6       22.69       13.55     23.70 o 
   2   5   6      230.17      249.83     27.53 o 
   3   5   6       16.06        1.36     22.56 o 
   4   5   6       26.65       -9.53     23.52 o 
   5   5   6       58.77       42.20     24.66 o 
   6   5   6       49.21        8.43     21.44 o 
   7   5   6       29.40       58.23     41.94 o 
  -7   6   6        1.19       -2.74     25.18 o 
  -6   6   6        3.87       19.96     25.30 o 
  -5   6   6        7.97       -4.68     14.41 o 
  -4   6   6       61.76       52.01     13.78 o 
  -3   6   6      134.77      123.84     15.33 o 
  -2   6   6      107.35       91.55     16.09 o 
  -1   6   6      144.16      127.18     19.89 o 
   0   6   6        0.28       -1.76     21.56 o 
   1   6   6      144.15      126.65     16.84 o 
   2   6   6      107.06      119.94     24.48 o 
   3   6   6      134.68      147.67     24.18 o 
   4   6   6       61.92       61.90     21.28 o 
   5   6   6        7.96       11.69     23.36 o 
   6   6   6        3.86      -17.68     24.98 o 
   7   6   6        1.18        0.53     18.00 o 
  -7   7   6       11.62       24.88     28.39 o 
  -6   7   6        8.98       30.20     19.88 o 
  -5   7   6       55.08       39.44     15.74 o 
  -4   7   6       33.23       38.78     14.07 o 
  -3   7   6      114.25      132.06     17.39 o 
  -2   7   6       33.92       45.94     16.41 o 
  -1   7   6       31.17       25.66     19.41 o 
   0   7   6        1.84       10.53     22.32 o 
   1   7   6       31.07       29.65     21.98 o 
   2   7   6       33.83       31.93     23.12 o 
   3   7   6      114.25       80.44     22.80 o 
   4   7   6       33.29       -7.09     24.34 o 
   5   7   6       55.10       81.46     21.58 o 
   6   7   6        8.99       -5.79     27.01 o 
   7   7   6       11.62       19.20     19.86 o 
  -6   8   6        7.29       19.94     20.73 o 
  -5   8   6        6.06       -0.57     15.01 o 
  -4   8   6       37.40       28.04     16.57 o 
  -3   8   6      141.65      126.08     18.02 o 
  -2   8   6       58.70       49.72     18.17 o 
  -1   8   6       18.78        2.00     24.80 o 
   0   8   6       84.65      106.32     25.35 o 
   1   8   6       18.75       15.20     25.49 o 
   2   8   6       58.58       57.11     34.58 o 
   3   8   6      141.55      119.62     26.99 o 
   4   8   6       37.43      -27.69     28.55 o 
   5   8   6        6.09      -15.22     27.27 o 
   6   8   6        7.32       -6.95     26.13 o 
  -6   9   6       22.62        9.41     27.95 o 
  -5   9   6       43.77       18.55     17.04 o 
  -4   9   6        6.73        8.54     17.11 o 
  -3   9   6       11.83        6.78     18.00 o 
  -2   9   6      242.10      254.69     24.48 o 
  -1   9   6        2.33       -4.06     25.77 o 
   0   9   6        1.03       14.31     27.43 o 
   1   9   6        2.31       23.36     24.92 o 
   2   9   6      242.04      251.82     20.82 o 
   3   9   6       11.86       16.20     28.05 o 
   4   9   6        6.75       34.11     26.87 o 
   5   9   6       43.83       22.86     25.43 o 
   6   9   6       22.65        6.17     27.33 o 
  -5  10   6       10.08       15.95     18.49 o 
  -4  10   6       10.69       20.04     19.71 o 
  -3  10   6       48.09       44.95     20.03 o 
  -2  10   6       38.96       47.13     27.71 o 
  -1  10   6      130.94      118.22     29.27 o 
   0  10   6        5.13       -3.50     23.92 o 
   1  10   6      130.82      131.81     26.17 o 
   2  10   6       38.95       59.62     26.01 o 
   3  10   6       48.24       79.25     20.10 o 
   4  10   6       10.67        1.38     27.05 o 
   5  10   6       10.12      -13.03     26.93 o 
  -4  11   6        9.00        4.50     19.61 o 
  -3  11   6        2.27        0.20     22.68 o 
  -2  11   6        7.17        2.20     29.07 o 
  -1  11   6       20.33       23.14     30.49 o 
   0  11   6        2.15       23.60     26.59 o 
   1  11   6       20.30       35.62     31.05 o 
   2  11   6        7.16        2.40     30.45 o 
   3  11   6        2.27        4.41     21.72 o 
   4  11   6        9.00       10.23     22.09 o 
  -3  12   6       28.51       20.28     32.05 o 
  -2  12   6        3.43      -32.57     32.57 o 
  -1  12   6       11.72       26.17     32.51 o 
   0  12   6       41.62       34.77     32.41 o 
   1  12   6       11.73       10.87     32.17 o 
   2  12   6        3.44       -0.60     32.85 o 
   3  12   6       28.52        0.10     33.45 o 
  -1  13   6       11.06       21.62     38.08 o 
   0  13   6        6.23       10.85     39.86 o 
   1  13   6       11.08        1.14     38.22 o 
   1   0   7       35.13       40.72     20.07 o 
   2   0   7     1708.77     1629.59     25.71 o 
   3   0   7       59.51       59.40     15.46 o 
   4   0   7       60.61       44.66     15.28 o 
   5   0   7       91.61       99.10     19.08 o 
   6   0   7      189.34      183.84     17.13 o 
   7   0   7        0.05       -7.05     25.12 o 
   8   0   7        2.78       -6.65     19.82 o 
  -8   1   7        8.41      -27.33     27.33 o 
  -7   1   7        3.12      -20.06     21.52 o 
  -6   1   7      106.47      117.54     16.55 o 
  -5   1   7        0.92        9.26     11.41 o 
  -4   1   7      106.59      116.98     18.28 o 
  -3   1   7      265.48      268.52     16.07 o 
  -2   1   7      152.81      157.80     15.31 o 
  -1   1   7     2844.36     2613.98     35.50 o 
   0   1   7      554.33      537.09     35.05 o 
   1   1   7     2844.69     2596.18     35.68 o 
   2   1   7      152.92      171.83     16.54 o 
   3   1   7      265.73      244.69     18.74 o 
   4   1   7      106.59      123.98     20.46 o 
   5   1   7        0.93       -4.00     22.18 o 
   7   1   7        3.12       13.59     21.20 o 
   8   1   7        8.42       12.75     22.68 o 
  -8   2   7        3.49       -7.65     23.32 o 
  -7   2   7        3.62        0.50     16.50 o 
  -6   2   7      240.75      279.33     18.04 o 
  -5   2   7       73.40       59.77     14.53 o 
  -4   2   7      105.86      104.21     17.80 o 
  -3   2   7      734.56      738.31     20.88 o 
  -2   2   7      504.98      461.10     18.28 o 
  -1   2   7     1615.03     1610.52     31.23 o 
   0   2   7     3348.28     3125.27     48.37 o 
   1   2   7     1615.01     1628.53     39.84 o 
   2   2   7      505.65      481.85     18.86 o 
   3   2   7      734.81      678.75     44.34 o 
   4   2   7      105.87      129.41     20.60 o 
   6   2   7      240.82      176.07     23.90 o 
   7   2   7        3.60       11.79     21.38 o 
   8   2   7        3.49       26.81     27.23 o 
  -8   3   7        5.35      -25.20     25.20 o 
  -7   3   7        9.84       21.10     17.51 o 
  -6   3   7       59.80       57.15     16.07 o 
  -5   3   7       34.71       24.75     12.93 o 
  -4   3   7      239.33      253.14     17.97 o 
  -3   3   7      122.34      118.66     13.48 o 
  -2   3   7     1148.28     1201.14     65.96 o 
  -1   3   7     1602.72     1631.69     31.65 o 
   0   3   7     1444.34     1255.91     30.02 o 
   1   3   7     1602.37     1517.21     29.57 o 
   2   3   7     1148.27     1283.19     33.25 o 
   3   3   7      122.42      109.21     25.24 o 
   4   3   7      239.18      257.91     26.85 o 
   5   3   7       34.71       38.74     18.92 o 
   6   3   7       59.80       54.69     20.64 o 
   7   3   7        9.86        5.31     24.88 o 
   8   3   7        5.34        9.17     38.64 o 
  -8   4   7        7.32        1.56     29.49 o 
  -7   4   7       20.23       15.13     22.56 o 
  -6   4   7       50.05       51.77     16.16 o 
  -5   4   7      174.41      193.22     14.00 o 
  -4   4   7      103.16      120.89     13.50 o 
  -3   4   7     1001.37     1041.87     19.55 o 
  -2   4   7     1288.00     1329.15     23.28 o 
  -1   4   7       28.88       12.88     14.61 o 
   0   4   7      165.20      126.18     22.98 o 
   1   4   7       28.70      -11.61     23.24 o 
   2   4   7     1288.50     1364.49     34.51 o 
   3   4   7     1001.26     1054.60     30.21 o 
   4   4   7      103.20       95.63     24.76 o 
   7   4   7       20.24       33.97     23.92 o 
   8   4   7        7.31       16.05     30.10 o 
  -7   5   7       21.70       26.87     26.45 o 
  -6   5   7       23.34       39.16     13.63 o 
  -5   5   7      179.39      175.03     15.17 o 
  -4   5   7       17.60       15.71     13.18 o 
  -3   5   7       48.41       32.93     13.01 o 
  -2   5   7       70.49       86.88     16.33 o 
  -1   5   7       56.90       53.88     19.39 o 
   0   5   7      204.88      177.56     19.98 o 
   1   5   7       56.86       16.86     24.08 o 
   2   5   7       70.50       52.59     24.96 o 
   3   5   7       48.40       29.03     23.46 o 
   4   5   7       17.58       35.78     21.74 o 
   5   5   7      179.34      162.10     25.26 o 
   7   5   7       21.74       15.76     25.85 o 
  -7   6   7        9.05        3.02     26.17 o 
  -6   6   7        3.87       13.45     15.27 o 
  -5   6   7        6.82       -7.09     14.66 o 
  -4   6   7       22.09       24.99     13.75 o 
  -3   6   7      108.97      119.28     15.81 o 
  -2   6   7      158.11      177.39     17.01 o 
  -1   6   7      214.50      197.86     21.96 o 
   0   6   7      491.27      506.38     27.27 o 
   1   6   7      214.35      210.02     20.49 o 
   2   6   7      158.06      154.47     24.60 o 
   3   6   7      109.15      120.18     23.88 o 
   4   6   7       22.21       29.39     19.92 o 
   5   6   7        6.80      -21.10     22.82 o 
   6   6   7        3.89       13.51     26.59 o 
   7   6   7        9.06      -26.47     26.47 o 
  -7   7   7        4.37       -6.29     27.55 o 
  -6   7   7       14.38        4.74     19.09 o 
  -5   7   7       34.70       42.15     17.14 o 
  -4   7   7       24.55       33.34     14.30 o 
  -3   7   7       33.26       32.63     15.37 o 
  -2   7   7        9.24       12.53     17.39 o 
  -1   7   7       71.31       58.07     19.81 o 
   0   7   7       34.68       30.99     22.92 o 
   1   7   7       71.22       43.64     22.88 o 
   2   7   7        9.24        8.71     19.84 o 
   3   7   7       33.26       26.29     18.90 o 
   4   7   7       24.61       14.97     26.23 o 
   5   7   7       34.73       12.65     24.66 o 
   6   7   7       14.41        4.48     26.03 o 
   7   7   7        4.35       12.99     23.40 o 
  -6   8   7        2.20      -16.68     16.68 o 
  -5   8   7       10.56       12.29     16.14 o 
  -4   8   7       32.88       28.70     14.90 o 
  -3   8   7       89.23       99.46     17.94 o 
  -2   8   7      131.17      139.96     20.75 o 
  -1   8   7      158.20      136.80     26.25 o 
   0   8   7       46.47       68.29     24.56 o 
   1   8   7      158.02      190.47     26.03 o 
   2   8   7      131.10      169.67     18.61 o 
   3   8   7       89.17       75.21     27.41 o 
   4   8   7       32.94       45.67     25.79 o 
   5   8   7       10.55       24.92     22.16 o 
   6   8   7        2.20       -8.27     27.29 o 
  -6   9   7        3.52       -4.90     31.49 o 
  -5   9   7        2.77        2.29     16.63 o 
  -4   9   7       17.94        8.97     16.27 o 
  -3   9   7       16.14        7.61     16.88 o 
  -2   9   7       29.67       17.35     21.23 o 
  -1   9   7      231.40      243.84     28.43 o 
   0   9   7        5.99      -11.25     25.61 o 
   1   9   7      231.21      199.08     31.07 o 
   2   9   7       29.62       -4.18     18.47 o 
   3   9   7       16.13       -9.57     28.05 o 
   4   9   7       17.94        5.85     26.01 o 
   5   9   7        2.77       31.75     26.89 o 
   6   9   7        3.53      -28.21     28.21 o 
  -5  10   7       40.68       40.69     19.67 o 
  -4  10   7       12.63       13.51     19.31 o 
  -3  10   7       79.37       36.48     23.82 o 
  -2  10   7        4.16       -7.59     25.71 o 
  -1  10   7        0.88       -1.46     24.44 o 
   0  10   7       66.48       34.85     24.86 o 
   1  10   7        0.89        7.61     23.92 o 
   2  10   7        4.14        2.58     25.83 o 
   3  10   7       79.39       83.66     20.45 o 
   4  10   7       12.61       19.32     26.85 o 
   5  10   7       40.70        1.44     28.91 o 
  -4  11   7       12.29        1.67     22.69 o 
  -3  11   7       27.79        2.80     23.58 o 
  -2  11   7       61.57       71.93     30.01 o 
  -1  11   7        6.90       19.42     29.97 o 
   0  11   7        0.37       -8.41     29.33 o 
   1  11   7        6.89       20.32     30.37 o 
   2  11   7       61.56       98.62     29.23 o 
   3  11   7       27.78      -11.00     21.51 o 
   4  11   7       12.28       15.55     20.34 o 
  -3  12   7        2.67       -3.56     31.31 o 
  -2  12   7       31.65       67.47     33.11 o 
  -1  12   7        2.63      -16.86     34.87 o 
   0  12   7        1.34       23.54     31.37 o 
   1  12   7        2.64       13.45     32.31 o 
   2  12   7       31.65       10.99     33.97 o 
   3  12   7        2.65       -9.53     31.71 o 
  -1  13   7        5.25       21.06     35.94 o 
   0  13   7        5.48       -4.56     34.81 o 
   1  13   7        5.26      -14.19     37.76 o 
   0   0   8     4406.12     4280.75     62.96 o 
   1   0   8      474.42      404.24     20.57 o 
   2   0   8       60.74       38.72     16.65 o 
   3   0   8      118.41      143.67     17.71 o 
   4   0   8       80.02       98.97     20.85 o 
   5   0   8       67.91       70.39     22.18 o 
   6   0   8      270.19      245.44     40.24 o 
   7   0   8        0.23       -3.22     20.70 o 
   8   0   8        6.04       28.05     24.04 o 
  -8   1   8       10.39      -16.92     22.66 o 
  -7   1   8        5.30       19.06     26.09 o 
  -6   1   8        6.83       25.90     16.60 o 
  -5   1   8      126.08      146.32     24.03 o 
  -4   1   8       14.08        0.40     16.36 o 
  -3   1   8      428.11      449.31     22.57 o 
  -2   1   8      818.58      849.72     22.53 o 
  -1   1   8     2008.10     1939.54     78.74 o 
   0   1   8     1034.06      952.96     32.61 o 
   1   1   8     2007.35     1978.13     82.69 o 
   2   1   8      818.31      807.66     59.40 o 
   3   1   8      428.45      476.22     18.25 o 
   4   1   8       14.04       13.98     14.63 o 
   5   1   8      125.87       89.21     20.02 o 
   6   1   8        6.83       15.80     19.42 o 
   7   1   8        5.34       29.05     26.49 o 
   8   1   8       10.41      -25.30     25.30 o 
  -8   2   8       11.58       39.08     24.08 o 
  -7   2   8       26.20      -18.18     25.20 o 
  -6   2   8      137.37      159.77     26.59 o 
  -5   2   8      169.54      189.99     14.71 o 
  -4   2   8      109.77      126.31     15.89 o 
  -3   2   8       74.08       80.09     17.27 o 
  -2   2   8      719.45      737.21     25.34 o 
  -1   2   8      907.75      928.98     25.26 o 
   0   2   8      220.53      221.42     27.69 o 
   1   2   8      907.38      938.55     30.35 o 
   2   2   8      720.15      718.39     41.15 o 
   3   2   8       74.10       78.80     17.71 o 
   4   2   8      109.96       94.39     25.22 o 
   5   2   8      169.51      179.00     20.52 o 
   7   2   8       26.15       17.20     26.13 o 
   8   2   8       11.57       34.15     24.28 o 
  -8   3   8        1.30      -22.24     25.57 o 
  -6   3   8      157.51      168.24     17.85 o 
  -5   3   8      288.96      292.88     31.09 o 
  -4   3   8       73.78       72.21     13.09 o 
  -3   3   8      623.13      712.04     23.04 o 
  -2   3   8      237.70      226.12     23.14 o 
  -1   3   8      791.87      757.85     22.87 o 
   0   3   8      258.84      248.66     19.49 o 
   1   3   8      792.59      747.31     23.24 o 
   2   3   8      237.46      266.98     25.67 o 
   3   3   8      622.90      668.74     30.37 o 
   4   3   8       73.99       50.31     20.26 o 
   6   3   8      157.49      157.64     22.44 o 
   7   3   8        4.69       17.50     20.00 o 
   8   3   8        1.31       12.54     18.36 o 
  -8   4   8        3.08       27.01     25.06 o 
  -7   4   8        7.46       11.49     25.77 o 
  -6   4   8        1.14      -13.99     13.99 o 
  -5   4   8       43.94        7.54     14.18 o 
  -4   4   8      643.25      618.82     38.55 o 
  -3   4   8      183.55      184.44     14.23 o 
  -2   4   8     1066.28     1097.96     42.84 o 
  -1   4   8      351.25      357.21     18.98 o 
   0   4   8      331.13      271.63     21.64 o 
   1   4   8      350.99      364.94     27.45 o 
   2   4   8     1066.90     1152.72     34.09 o 
   3   4   8      183.85      164.72     26.67 o 
   4   4   8      643.51      697.73     26.29 o 
   6   4   8        1.14       -8.05     22.44 o 
   8   4   8        3.08        1.96     22.06 o 
  -7   5   8        7.20       -8.11     27.17 o 
  -6   5   8        7.27        1.01     14.63 o 
  -5   5   8        0.79        1.92     17.45 o 
  -4   5   8      120.56      103.05     14.97 o 
  -3   5   8      202.14      240.34     14.97 o 
  -2   5   8      161.08      159.78     17.36 o 
  -1   5   8      687.39      680.42     24.48 o 
   0   5   8      164.60      177.94     24.44 o 
   1   5   8      687.30      733.40     29.55 o 
   2   5   8      161.46      191.31     25.43 o 
   3   5   8      202.17      252.65     24.50 o 
   4   5   8      120.60       95.61     20.78 o 
   5   5   8        0.80       12.89     23.08 o 
   7   5   8        7.18      -23.38     23.38 o 
  -7   6   8        0.15      -16.44     24.56 o 
  -6   6   8        6.53       20.71     16.02 o 
  -5   6   8       41.11       39.29     13.48 o 
  -4   6   8      259.90      261.37     16.09 o 
  -3   6   8      172.96      171.09     17.72 o 
  -2   6   8      411.18      470.20     25.91 o 
  -1   6   8      128.62      117.54     20.45 o 
   0   6   8      189.25      127.31     21.80 o 
   1   6   8      128.73      155.97     17.57 o 
   2   6   8      411.17      389.06     22.54 o 
   3   6   8      172.89      204.46     21.74 o 
   4   6   8      260.23      277.49     23.18 o 
   5   6   8       41.11       41.10     20.36 o 
   7   6   8        0.15        8.13     23.64 o 
  -7   7   8        1.81        3.82     23.50 o 
  -6   7   8        0.49       -0.97     15.19 o 
  -5   7   8        0.67       -4.50     22.23 o 
  -4   7   8      104.45       94.62     16.67 o 
  -3   7   8      203.39      199.71     18.10 o 
  -2   7   8       84.57       56.82     19.44 o 
  -1   7   8      345.23      384.10     26.35 o 
   0   7   8        9.26       16.50     22.12 o 
   1   7   8      345.18      328.42     25.71 o 
   2   7   8       84.60      123.24     25.43 o 
   3   7   8      203.36      167.51     25.26 o 
   4   7   8      104.35      128.67     27.95 o 
   5   7   8        0.67      -22.76     22.76 o 
   6   7   8        0.48       -9.11     26.23 o 
   7   7   8        1.82      -29.73     29.73 o 
  -6   8   8        7.81       29.25     21.20 o 
  -5   8   8       19.66       15.02     16.77 o 
  -4   8   8       64.40       48.73     16.28 o 
  -3   8   8       59.76       56.33     17.74 o 
  -2   8   8      111.76      117.98     20.66 o 
  -1   8   8       91.66       99.40     24.98 o 
   0   8   8       34.74       57.78     24.62 o 
   1   8   8       91.64      134.81     24.92 o 
   2   8   8      111.73      101.35     17.80 o 
   3   8   8       59.65       75.41     23.10 o 
   4   8   8       64.41       64.86     26.25 o 
   5   8   8       19.67      -10.09     27.67 o 
   6   8   8        7.83        2.66     30.53 o 
  -6   9   8       17.91        4.06     19.66 o 
  -5   9   8       36.51        8.10     17.40 o 
  -4   9   8       11.40        6.12     17.79 o 
  -3   9   8       18.89       10.72     12.34 o 
  -2   9   8       65.53       53.57     22.18 o 
  -1   9   8       16.99       35.17     25.65 o 
   0   9   8       90.29       93.33     26.31 o 
   1   9   8       16.91        4.08     26.29 o 
   2   9   8       65.49       70.56     19.06 o 
   3   9   8       18.87       -3.26     28.69 o 
   4   9   8       11.44       -1.60     24.80 o 
   5   9   8       36.55        6.25     25.81 o 
   6   9   8       17.93       34.39     28.07 o 
  -5  10   8        0.87       13.45     18.64 o 
  -4  10   8       19.46       -6.61     18.50 o 
  -3  10   8        0.31       15.66     19.80 o 
  -2  10   8       21.20       -2.20     27.15 o 
  -1  10   8       51.93       41.32     25.12 o 
   0  10   8        1.29      -21.10     24.16 o 
   1  10   8       51.99       50.27     24.12 o 
   2  10   8       21.19       17.94     26.41 o 
   3  10   8        0.31      -19.09     19.09 o 
   4  10   8       19.41       21.06     26.41 o 
   5  10   8        0.88       14.47     27.55 o 
  -4  11   8        8.12      -15.39     23.84 o 
  -3  11   8        4.61        9.19     24.56 o 
  -2  11   8       17.15        9.29     27.85 o 
  -1  11   8       25.76       36.50     29.05 o 
   0  11   8        5.40       -5.29     27.81 o 
   1  11   8       25.74       21.20     31.51 o 
   2  11   8       17.17       14.75     31.31 o 
   3  11   8        4.60       25.24     30.35 o 
   4  11   8        8.14       17.23     21.08 o 
  -3  12   8        1.07      -31.85     31.85 o 
  -2  12   8       14.53       46.61     32.93 o 
  -1  12   8       17.21       -2.10     29.97 o 
   0  12   8        2.36      -14.27     33.07 o 
   1  12   8       17.21        7.77     30.35 o 
   2  12   8       14.53       12.55     34.81 o 
   3  12   8        1.06        4.96     31.31 o 
   0  13   8        5.87       19.48     34.47 o 
   1   0   9       82.21       65.51     16.69 o 
   2   0   9      669.89      700.91     20.65 o 
   3   0   9      623.15      613.35     18.39 o 
   4   0   9       43.32       47.23     14.76 o 
   5   0   9       90.66       80.61     14.99 o 
   6   0   9       18.62        9.77     20.12 o 
   7   0   9       10.36       -8.01     26.69 o 
   8   0   9        0.32       18.82     26.71 o 
  -8   1   9        7.81       35.13     23.30 o 
  -7   1   9       23.01       16.90     20.58 o 
  -6   1   9       34.98       22.98     14.28 o 
  -5   1   9        9.38       -1.16     14.84 o 
  -4   1   9        1.63       -3.91     14.23 o 
  -3   1   9      396.51      406.02     18.21 o 
  -2   1   9      564.09      543.03     18.58 o 
  -1   1   9      709.33      744.88     26.00 o 
   0   1   9      183.40      153.09     18.01 o 
   1   1   9      709.48      718.16     22.06 o 
   2   1   9      564.88      586.84     20.18 o 
   3   1   9      396.98      360.75     16.99 o 
   4   1   9        1.59       -8.51     13.20 o 
   5   1   9        9.37       10.71     21.74 o 
   6   1   9       34.98        2.60     18.80 o 
   7   1   9       23.03       41.44     22.22 o 
   8   1   9        7.83       -0.08     27.47 o 
  -8   2   9        6.85       -4.38     29.01 o 
  -7   2   9       39.93       24.50     25.39 o 
  -6   2   9       30.59       26.81     17.92 o 
  -5   2   9       83.41       81.39     15.31 o 
  -4   2   9      384.58      386.10     19.87 o 
  -3   2   9      899.67      927.19     56.80 o 
  -2   2   9     1905.26     2040.82     29.33 o 
  -1   2   9     1436.42     1541.33     29.25 o 
   0   2   9     4878.51     4567.63     52.59 o 
   1   2   9     1436.02     1385.13     32.55 o 
   2   2   9     1906.45     1924.84     28.20 o 
   3   2   9      899.38     1030.73     24.99 o 
   4   2   9      384.68      425.94     24.68 o 
   5   2   9       83.43       66.17     24.16 o 
   7   2   9       39.91       33.01     22.08 o 
   8   2   9        6.87       32.69     26.65 o 
  -8   3   9        5.07       18.06     28.29 o 
  -6   3   9       99.70      124.35     24.83 o 
  -5   3   9      101.48      105.78     13.38 o 
  -4   3   9       85.88       78.46     13.55 o 
  -3   3   9      226.00      227.47     17.21 o 
  -2   3   9       66.43       68.41     16.90 o 
  -1   3   9     1612.54     1720.65     73.98 o 
   0   3   9      932.43      897.35     24.80 o 
   1   3   9     1612.12     1598.65     28.05 o 
   2   3   9       66.67       60.24     24.70 o 
   3   3   9      225.92      270.91     21.88 o 
   4   3   9       86.00       98.52     23.68 o 
   6   3   9       99.66       70.65     20.92 o 
   7   3   9       22.11        3.34     22.00 o 
   8   3   9        5.05      -12.95     19.90 o 
  -8   4   9        4.97       14.11     17.37 o 
  -7   4   9       15.83       70.59     28.19 o 
  -6   4   9        4.57       18.39     12.76 o 
  -5   4   9        2.75      -13.82     13.82 o 
  -4   4   9      370.04      374.46     19.57 o 
  -3   4   9       15.78       19.57     12.83 o 
  -2   4   9      441.00      415.31     25.34 o 
  -1   4   9     1004.72     1019.77     32.23 o 
   0   4   9      436.37      401.73     21.76 o 
   1   4   9     1004.44      960.21     28.97 o 
   2   4   9      441.52      425.22     24.00 o 
   3   4   9       15.85       14.79     19.68 o 
   4   4   9      370.44      364.98     23.40 o 
   5   4   9        2.76       15.68     19.36 o 
   6   4   9        4.58      -16.64     18.72 o 
   8   4   9        4.97      -18.65     18.65 o 
  -7   5   9        6.09       39.96     28.69 o 
  -6   5   9        5.01       -0.48     13.33 o 
  -5   5   9       68.46       85.43     14.11 o 
  -4   5   9      114.74      124.42     14.14 o 
  -3   5   9        2.82        1.51     12.17 o 
  -2   5   9       11.47       18.08     13.34 o 
  -1   5   9       51.27       41.09     17.30 o 
   0   5   9      368.31      363.26     22.84 o 
   1   5   9       51.12       50.92     15.79 o 
   2   5   9       11.46        7.23     22.56 o 
   3   5   9        2.84       21.02     18.30 o 
   4   5   9      114.64      128.49     20.22 o 
   5   5   9       68.34       50.29     24.38 o 
   6   5   9        5.01       25.41     22.56 o 
   7   5   9        6.08      -12.31     27.77 o 
  -7   6   9        3.88      -23.08     23.08 o 
  -6   6   9        1.46       -9.01     15.63 o 
  -5   6   9        1.53       -0.30     15.39 o 
  -4   6   9       62.95       55.70     15.43 o 
  -3   6   9      227.78      227.14     16.29 o 
  -2   6   9      144.05      144.55     15.98 o 
  -1   6   9       39.08       20.23     17.29 o 
   0   6   9      266.16      324.02     26.31 o 
   1   6   9       39.03       27.92     16.05 o 
   2   6   9      143.94      145.44     25.18 o 
   3   6   9      227.63      234.49     23.52 o 
   4   6   9       62.82       47.49     24.52 o 
   5   6   9        1.53       -6.77     18.66 o 
   7   6   9        3.88       41.56     27.83 o 
  -7   7   9       14.39       25.33     27.05 o 
  -6   7   9       29.76       36.34     16.40 o 
  -5   7   9        3.18      -14.45     15.26 o 
  -4   7   9       42.35       25.56     14.59 o 
  -3   7   9       80.31       84.27     15.90 o 
  -2   7   9       16.17       13.36     17.85 o 
  -1   7   9        2.26       -0.16     23.26 o 
   0   7   9        0.69       -6.31     17.96 o 
   1   7   9        2.29       -5.69     22.72 o 
   2   7   9       16.15        3.40     23.76 o 
   3   7   9       80.54       57.26     20.12 o 
   4   7   9       42.31       75.91     21.52 o 
   5   7   9        3.21       -8.39     23.36 o 
   6   7   9       29.77      -20.68     26.25 o 
   7   7   9       14.41        6.23     26.25 o 
  -6   8   9       17.38       19.96     19.76 o 
  -5   8   9       53.54       34.10     16.65 o 
  -4   8   9       39.13       73.60     16.96 o 
  -3   8   9       86.91      100.26     17.31 o 
  -2   8   9      159.91      111.17     27.56 o 
  -1   8   9        8.42        7.73     22.10 o 
   0   8   9       27.42       50.13     24.50 o 
   1   8   9        8.43       15.84     23.56 o 
   2   8   9      159.96      159.72     25.98 o 
   3   8   9       86.91       53.45     27.83 o 
   4   8   9       39.10       37.80     22.06 o 
   5   8   9       53.54       31.23     25.02 o 
   6   8   9       17.41       46.37     25.28 o 
  -6   9   9       23.31       25.21     21.68 o 
  -5   9   9       10.21       -1.09     17.31 o 
  -4   9   9       14.45        3.40     17.21 o 
  -3   9   9       21.37       23.21     21.20 o 
  -2   9   9      105.38       84.43     24.05 o 
  -1   9   9       16.80        6.29     27.95 o 
   0   9   9       29.88       49.75     25.12 o 
   1   9   9       16.79      -20.36     25.47 o 
   2   9   9      105.33      120.88     26.11 o 
   3   9   9       21.28       33.47     27.39 o 
   4   9   9       14.44       24.92     26.83 o 
   5   9   9       10.19       45.52     22.20 o 
   6   9   9       23.36      -22.74     25.37 o 
  -5  10   9        0.17       -5.49     40.76 o 
  -4  10   9       22.33       20.68     20.81 o 
  -3  10   9       50.16       19.40     20.85 o 
  -2  10   9       94.62      107.91     28.27 o 
  -1  10   9        8.38        6.43     26.11 o 
   0  10   9       26.31       26.01     24.68 o 
   1  10   9        8.41       33.85     27.75 o 
   2  10   9       94.67       84.02     30.13 o 
   3  10   9       50.12       58.27     21.39 o 
   4  10   9       22.30       10.53     27.47 o 
   5  10   9        0.17      -29.31     29.31 o 
  -4  11   9        3.19        5.22     22.55 o 
  -3  11   9       33.96       31.51     26.70 o 
  -2  11   9        2.48       -9.11     27.91 o 
  -1  11   9        6.49        9.77     30.03 o 
   0  11   9        0.04       11.47     31.75 o 
   1  11   9        6.48       36.12     32.29 o 
   2  11   9        2.46       11.41     29.11 o 
   3  11   9       33.98       58.16     30.01 o 
   4  11   9        3.18      -20.46     20.67 o 
  -3  12   9        5.09      -12.61     31.65 o 
  -2  12   9       19.37       22.48     33.83 o 
  -1  12   9       12.90      -28.59     28.59 o 
   0  12   9        0.10        5.95     29.19 o 
   1  12   9       12.88       11.95     28.85 o 
   2  12   9       19.38       16.40     29.75 o 
   3  12   9        5.09       11.55     32.49 o 
   0   0  10      672.13      601.27     32.23 o 
   1   0  10     1477.84     1442.35     37.98 o 
   2   0  10      361.89      401.58     18.74 o 
   3   0  10      201.76      237.95     18.53 o 
   4   0  10      223.13      217.13     22.72 o 
   5   0  10        0.55       -9.59     14.61 o 
   6   0  10        0.23      -14.09     19.94 o 
   7   0  10        2.93       16.94     21.86 o 
   8   0  10        6.61      -26.19     26.19 o 
  -8   1  10       10.26       11.41     26.99 o 
  -7   1  10       17.89       12.40     14.60 o 
  -6   1  10       63.64       79.94     24.92 o 
  -5   1  10      304.47      281.63     26.87 o 
  -4   1  10      168.25      185.87     16.00 o 
  -3   1  10      524.67      543.41     21.56 o 
  -2   1  10      710.69      730.17     26.29 o 
  -1   1  10     1369.52     1402.94     29.53 o 
   0   1  10      275.86      324.87     20.46 o 
   1   1  10     1370.60     1446.66     46.66 o 
   2   1  10      710.37      741.80     20.71 o 
   3   1  10      524.42      581.99     41.13 o 
   4   1  10      168.30      177.94     14.57 o 
   5   1  10      304.34      291.69     23.08 o 
   6   1  10       63.67       43.00     19.94 o 
   7   1  10       17.91        1.68     25.53 o 
   8   1  10       10.26        1.48     26.33 o 
  -8   2  10        5.42       -1.64     31.35 o 
  -7   2  10        1.42       -2.04     21.12 o 
  -6   2  10       96.73       87.60     13.16 o 
  -5   2  10       56.47       27.39     15.31 o 
  -4   2  10      237.18      241.55     23.58 o 
  -3   2  10     1033.89     1079.00     22.15 o 
  -2   2  10      610.76      600.48     23.81 o 
  -1   2  10        8.08        2.97     16.46 o 
   0   2  10      809.09      775.47     27.63 o 
   1   2  10        8.10       11.49     18.68 o 
   2   2  10      611.04      594.05     22.32 o 
   3   2  10     1033.72     1066.82     24.56 o 
   4   2  10      237.56      224.07     32.19 o 
   5   2  10       56.35       46.03     19.78 o 
   8   2  10        5.42       -8.41     28.91 o 
  -8   3  10        6.76        9.71     31.57 o 
  -7   3  10        3.51      -27.59     27.59 o 
  -6   3  10       28.54        2.02     15.37 o 
  -5   3  10       26.92       27.55     12.44 o 
  -4   3  10       45.12       57.59     14.51 o 
  -3   3  10      296.13      346.18     20.15 o 
  -2   3  10     1315.77     1370.89     26.37 o 
  -1   3  10     1433.15     1521.93     28.89 o 
   0   3  10       20.50       17.55     18.42 o 
   1   3  10     1434.31     1428.47     46.42 o 
   2   3  10     1315.85     1389.81     31.71 o 
   3   3  10      296.44      318.48     19.24 o 
   4   3  10       45.16       68.81     19.44 o 
   6   3  10       28.49       14.49     19.32 o 
   8   3  10        6.79       20.51     18.07 o 
  -7   4  10       12.50      -20.16     26.77 o 
  -6   4  10        1.37       41.47     14.50 o 
  -5   4  10      238.13      229.39     19.36 o 
  -4   4  10       32.33       22.94     13.32 o 
  -3   4  10      375.54      388.67     16.19 o 
  -2   4  10      145.79      150.81     18.56 o 
  -1   4  10      346.75      402.82     27.03 o 
   0   4  10      159.54      151.89     18.20 o 
   1   4  10      346.76      414.80     39.00 o 
   2   4  10      146.01      185.26     21.08 o 
   3   4  10      375.46      390.33     24.00 o 
   5   4  10      238.06      244.54     22.64 o 
   6   4  10        1.39       -1.08     19.84 o 
  -7   5  10       12.31       25.79     26.59 o 
  -6   5  10        6.83       -2.76     14.45 o 
  -5   5  10       20.53       42.59     14.45 o 
  -4   5  10       47.22       41.15     13.61 o 
  -3   5  10      342.24      315.99     16.48 o 
  -2   5  10       14.87        8.25     14.56 o 
  -1   5  10      134.43      113.46     17.90 o 
   0   5  10      111.49      125.34     21.12 o 
   1   5  10      134.54      135.05     18.17 o 
   2   5  10       14.85       31.03     23.76 o 
   3   5  10      342.34      402.24     22.14 o 
   4   5  10       47.23       48.35     18.94 o 
   5   5  10       20.50       29.05     19.30 o 
   6   5  10        6.84        7.31     19.20 o 
   7   5  10       12.29       -5.67     22.98 o 
  -7   6  10       17.82       32.79     26.69 o 
  -6   6  10        9.07       -7.80     15.41 o 
  -5   6  10       16.44        1.85     13.53 o 
  -4   6  10       46.47       28.80     13.99 o 
  -3   6  10       82.39       82.09     16.05 o 
  -2   6  10       88.83       84.04     17.85 o 
  -1   6  10       92.28      106.14     17.22 o 
   0   6  10      534.88      500.53     24.28 o 
   1   6  10       92.12       91.99     22.82 o 
   2   6  10       88.74       81.20     22.22 o 
   3   6  10       82.42       85.16     23.98 o 
   4   6  10       46.50       51.57     23.58 o 
   5   6  10       16.48        6.73     22.54 o 
   6   6  10        9.07       23.72     25.00 o 
   7   6  10       17.79       29.29     25.26 o 
  -7   7  10        3.11       57.72     29.83 o 
  -6   7  10        3.01       -5.71     15.62 o 
  -5   7  10        8.17        7.19     15.07 o 
  -4   7  10      118.03       88.58     16.80 o 
  -3   7  10       85.59       54.66     16.95 o 
  -2   7  10       31.97       19.92     16.79 o 
  -1   7  10      222.32      196.77     26.19 o 
   0   7  10       34.21       44.52     23.32 o 
   1   7  10      222.08      210.27     22.00 o 
   2   7  10       31.97       11.19     20.12 o 
   3   7  10       85.49       85.44     23.60 o 
   4   7  10      118.14       90.09     28.45 o 
   5   7  10        8.16        4.26     25.51 o 
   6   7  10        3.02        7.43     25.43 o 
   7   7  10        3.10       -4.68     31.95 o 
  -6   8  10        5.55       -0.23     28.70 o 
  -5   8  10        0.12       10.62     17.07 o 
  -4   8  10       26.16       15.23     16.44 o 
  -3   8  10      156.78      150.39     19.93 o 
  -2   8  10      252.38      249.68     22.33 o 
  -1   8  10       52.82       39.94     22.36 o 
   0   8  10        2.31       -7.07     21.52 o 
   1   8  10       52.69       67.11     23.90 o 
   2   8  10      252.39      303.53     18.75 o 
   3   8  10      156.65      101.54     29.21 o 
   4   8  10       26.13       31.47     25.83 o 
   5   8  10        0.12      -26.27     26.27 o 
   6   8  10        5.55       -4.58     28.99 o 
  -5   9  10        5.96        4.81     17.31 o 
  -4   9  10       17.55       -2.45     18.17 o 
  -3   9  10       36.32       46.31     20.81 o 
  -2   9  10       31.34       32.00     20.08 o 
  -1   9  10       22.58      -18.68     26.93 o 
   0   9  10       45.01       50.01     26.87 o 
   1   9  10       22.59        6.25     24.72 o 
   2   9  10       31.31       28.73     27.09 o 
   3   9  10       36.34        4.12     26.33 o 
   4   9  10       17.51       24.74     26.77 o 
   5   9  10        5.97       14.91     25.06 o 
  -5  10  10        7.20       -8.11     21.23 o 
  -4  10  10        5.65       22.22     20.00 o 
  -3  10  10       70.94       91.53     22.36 o 
  -2  10  10        0.24      -10.47     27.33 o 
  -1  10  10       17.77       14.95     24.50 o 
   0  10  10        4.00      -25.57     27.43 o 
   1  10  10       17.74       -1.28     26.67 o 
   2  10  10        0.24      -12.17     27.43 o 
   3  10  10       70.88       94.31     19.52 o 
   4  10  10        5.64      -14.37     23.64 o 
   5  10  10        7.19       17.94     29.27 o 
  -4  11  10        5.52        0.54     20.24 o 
  -3  11  10       26.14        4.88     32.39 o 
  -2  11  10       21.22        2.28     28.19 o 
  -1  11  10       50.07       28.13     29.89 o 
   0  11  10       36.11       31.49     30.15 o 
   1  11  10       50.11       33.47     29.75 o 
   2  11  10       21.21       11.41     28.89 o 
   3  11  10       26.12       44.54     28.25 o 
   4  11  10        5.51        7.18     21.29 o 
  -3  12  10        4.62      -16.78     31.21 o 
  -2  12  10       23.63        7.37     30.97 o 
  -1  12  10        8.32      -15.88     30.05 o 
   0  12  10       16.73       12.89     28.95 o 
   1  12  10        8.33       20.24     28.55 o 
   2  12  10       23.58        4.10     33.51 o 
   3  12  10        4.61       15.44     33.23 o 
   1   0  11      890.82      885.40     32.52 o 
   2   0  11       14.66       18.63     14.54 o 
   3   0  11      231.00      213.68     17.18 o 
   4   0  11      309.60      324.15     17.05 o 
   5   0  11        1.00        4.28     15.05 o 
   7   0  11        0.63      -14.25     21.16 o 
   8   0  11        9.59      -24.72     24.72 o 
  -8   1  11        0.76      -27.51     27.51 o 
  -7   1  11        2.42       11.13     16.17 o 
  -6   1  11        6.02      -11.87     18.92 o 
  -5   1  11       15.97        9.53     15.10 o 
  -4   1  11       67.15       66.74     16.90 o 
  -3   1  11      227.32      269.90     18.69 o 
  -2   1  11     1089.17     1144.62     71.20 o 
  -1   1  11      782.31      750.22     20.41 o 
   0   1  11       49.61       42.91     16.02 o 
   1   1  11      782.33      793.66     21.34 o 
   2   1  11     1088.30     1049.97     38.94 o 
   3   1  11      227.24      255.52     24.30 o 
   4   1  11       66.97       78.98     15.18 o 
   5   1  11       15.99        6.19     29.43 o 
   8   1  11        0.75        3.04     23.38 o 
  -8   2  11        4.83      -31.63     31.63 o 
  -7   2  11        1.19        4.79     17.92 o 
  -6   2  11       13.90        6.67     13.35 o 
  -5   2  11      154.68      165.71     17.55 o 
  -4   2  11      124.38      139.11     15.21 o 
  -3   2  11      533.18      552.29     30.69 o 
  -2   2  11       45.64       39.66     15.28 o 
  -1   2  11      193.48      184.57     17.40 o 
   0   2  11        4.17      -20.54     22.28 o 
   1   2  11      193.49      184.38     25.57 o 
   2   2  11       45.52       24.74     17.21 o 
   3   2  11      533.55      529.84     31.43 o 
   4   2  11      124.24      120.10     15.63 o 
   5   2  11      154.65      169.15     20.80 o 
   8   2  11        4.82      -31.59     31.59 o 
  -8   3  11        5.74       25.91     32.45 o 
  -7   3  11        1.84      -15.90     22.66 o 
  -6   3  11        3.01       -6.34     17.30 o 
  -5   3  11       88.43       67.40     12.88 o 
  -4   3  11       63.95       75.01     16.61 o 
  -3   3  11      370.63      401.49     18.08 o 
  -2   3  11      437.34      428.85     31.19 o 
  -1   3  11      642.60      651.23     20.74 o 
   0   3  11       95.67      153.58     16.98 o 
   1   3  11      643.43      686.10     26.31 o 
   2   3  11      437.96      399.17     24.68 o 
   3   3  11      370.78      413.46     18.40 o 
   5   3  11       88.37       68.11     19.62 o 
   6   3  11        3.00      -17.10     19.32 o 
   8   3  11        5.74       29.03     28.58 o 
  -7   4  11       18.40       13.31     24.54 o 
  -6   4  11        9.44      -15.06     15.06 o 
  -5   4  11      109.82       58.97     18.67 o 
  -4   4  11      313.19      262.79     15.62 o 
  -3   4  11       90.54       71.93     15.46 o 
  -2   4  11      319.91      323.28     21.41 o 
  -1   4  11      979.10      893.70     28.37 o 
   0   4  11      799.79      860.30     29.23 o 
   1   4  11      978.78     1022.75     55.01 o 
   2   4  11      319.84      335.86     19.00 o 
   5   4  11      109.67      125.04     21.52 o 
   7   4  11       18.40       56.36     19.74 o 
  -7   5  11        0.72       -5.43     21.96 o 
  -6   5  11        6.90        2.05     19.35 o 
  -5   5  11      156.86      159.07     14.48 o 
  -4   5  11      124.60      112.24     15.20 o 
  -3   5  11       59.33       52.07     14.39 o 
  -2   5  11       86.23      117.70     15.98 o 
  -1   5  11       58.69       86.40     18.26 o 
   0   5  11      158.58      167.47     21.54 o 
   1   5  11       58.81       75.46     14.03 o 
   2   5  11       86.32       77.64     24.02 o 
   3   5  11       59.21       36.82     18.96 o 
   4   5  11      124.78      155.61     21.96 o 
   5   5  11      156.71      134.25     19.40 o 
   6   5  11        6.86       -5.31     19.46 o 
   7   5  11        0.71        8.71     25.65 o 
  -7   6  11        0.99       30.77     28.91 o 
  -6   6  11       15.59       23.16     14.15 o 
  -5   6  11        6.41       10.55     13.05 o 
  -4   6  11       42.67       27.34     15.33 o 
  -3   6  11        5.71       -5.30     16.03 o 
  -2   6  11        1.88       12.10     17.04 o 
  -1   6  11      321.31      332.33     19.75 o 
   0   6  11        4.66       -3.96     17.72 o 
   1   6  11      320.96      344.24     21.96 o 
   2   6  11        1.87       35.21     21.50 o 
   3   6  11        5.68       -6.81     25.16 o 
   4   6  11       42.67       24.00     25.08 o 
   5   6  11        6.41      -22.28     22.28 o 
   6   6  11       15.58       45.30     20.90 o 
   7   6  11        0.98       31.63     28.45 o 
  -6   7  11        7.64       23.38     18.21 o 
  -5   7  11       14.77       26.46     14.44 o 
  -4   7  11       14.41       12.06     14.31 o 
  -3   7  11      111.48       96.74     15.41 o 
  -2   7  11      229.57      203.71     20.90 o 
  -1   7  11       65.89       -8.53     24.36 o 
   0   7  11       42.47       53.69     20.26 o 
   1   7  11       65.84       37.48     23.34 o 
   2   7  11      229.43      220.18     25.18 o 
   3   7  11      111.33      116.56     20.10 o 
   4   7  11       14.42        3.16     21.64 o 
   5   7  11       14.79       18.20     21.64 o 
   6   7  11        7.63       17.12     25.51 o 
  -6   8  11        6.23       11.89     20.72 o 
  -5   8  11       18.68       25.63     16.97 o 
  -4   8  11       59.99       64.73     20.30 o 
  -3   8  11       83.76       93.20     19.47 o 
  -2   8  11      111.00       82.01     21.67 o 
  -1   8  11      281.89      269.01     22.08 o 
   0   8  11        8.68        4.46     22.94 o 
   1   8  11      281.85      366.96     26.31 o 
   2   8  11      110.88      105.99     17.03 o 
   3   8  11       83.69       98.16     22.60 o 
   4   8  11       59.98       78.52     21.72 o 
   5   8  11       18.71       36.70     25.83 o 
   6   8  11        6.23      -12.67     24.08 o 
  -5   9  11        9.71       20.76     17.58 o 
  -4   9  11        2.09        9.40     18.12 o 
  -3   9  11        2.20       -8.37     20.25 o 
  -2   9  11       34.19       15.21     23.99 o 
  -1   9  11      118.83       78.16     29.05 o 
   0   9  11      157.31      177.58     28.19 o 
   1   9  11      118.79      136.11     27.99 o 
   2   9  11       34.24       38.26     22.26 o 
   3   9  11        2.21        2.68     16.75 o 
   4   9  11        2.10        5.63     22.70 o 
   5   9  11        9.71       12.39     28.61 o 
  -5  10  11        3.61        6.97     22.18 o 
  -4  10  11       22.70       30.38     22.14 o 
  -3  10  11       20.05       12.43     24.16 o 
  -2  10  11      257.01      203.26     28.83 o 
  -1  10  11       13.76      -22.52     26.11 o 
   0  10  11       27.52       71.01     27.13 o 
   1  10  11       13.73       13.17     27.09 o 
   2  10  11      256.93      265.38     27.83 o 
   3  10  11       20.04       10.74     18.83 o 
   4  10  11       22.69       37.48     26.43 o 
   5  10  11        3.61       -6.09     30.21 o 
  -4  11  11        5.86       12.65     23.55 o 
  -3  11  11       29.14        0.84     30.07 o 
  -2  11  11       19.04       34.27     30.65 o 
  -1  11  11       16.30       24.04     26.97 o 
   0  11  11        2.28        1.48     28.41 o 
   1  11  11       16.31      -10.57     27.53 o 
   2  11  11       19.02       36.90     26.69 o 
   3  11  11       29.17        1.90     29.05 o 
   4  11  11        5.85       -1.21     21.38 o 
  -2  12  11        1.84       23.10     31.47 o 
  -1  12  11       31.98       60.30     30.63 o 
   0  12  11        2.59      -12.31     28.73 o 
   1  12  11       31.98       11.25     33.65 o 
   2  12  11        1.85       49.99     30.69 o 
   0   0  12     1955.05     1954.65     36.86 o 
   1   0  12     2712.67     2746.87     61.90 o 
   2   0  12       54.63       63.67     16.21 o 
   3   0  12      154.07      134.01     16.60 o 
   4   0  12        7.87        3.27     13.68 o 
   5   0  12       83.10       71.17     18.89 o 
   7   0  12        1.83      -12.23     23.60 o 
   8   0  12        1.41      -25.81     25.81 o 
  -8   1  12        6.31       11.17     19.03 o 
  -7   1  12        8.90       10.29     23.00 o 
  -6   1  12       91.77       72.56     15.53 o 
  -5   1  12      208.99      195.86     18.19 o 
  -4   1  12       34.47       27.26     14.73 o 
  -3   1  12      280.52      291.38     27.21 o 
  -2   1  12      239.48      235.73     17.94 o 
  -1   1  12     1453.62     1498.83     58.79 o 
   0   1  12      252.32      223.97     16.14 o 
   1   1  12     1454.44     1367.57     34.11 o 
   2   1  12      239.44      264.01     16.74 o 
   3   1  12      280.62      301.34     19.22 o 
   4   1  12       34.59       24.44     20.54 o 
   5   1  12      208.89      230.20     15.58 o 
   8   1  12        6.33       -7.89     24.12 o 
  -8   2  12        0.20      -15.72     18.34 o 
  -7   2  12        4.69        1.73     17.13 o 
  -6   2  12       53.76       48.90     22.77 o 
  -5   2  12        2.81       17.09     15.04 o 
  -4   2  12      126.33      124.73     15.62 o 
  -3   2  12       33.97       27.64     14.43 o 
  -2   2  12      782.12      771.55     20.83 o 
  -1   2  12      315.17      317.61     16.52 o 
   0   2  12      262.52      256.55     22.92 o 
   2   2  12      781.99      810.45     21.82 o 
   3   2  12       33.95       22.16     15.79 o 
   4   2  12      126.38      124.58     24.85 o 
   8   2  12        0.19      -29.47     29.47 o 
  -7   3  12        0.42        0.32     22.42 o 
  -6   3  12       65.04       46.21     16.28 o 
  -5   3  12       68.36       82.32     16.18 o 
  -4   3  12      167.67      162.90     39.88 o 
  -3   3  12       30.36       33.77     17.45 o 
  -2   3  12      233.94      230.61     16.99 o 
  -1   3  12       83.71       52.31     21.42 o 
   0   3  12      759.26      782.17     26.81 o 
   1   3  12       83.74       80.94     21.72 o 
   3   3  12       30.25        8.32     16.82 o 
   5   3  12       68.22       55.88     19.28 o 
   6   3  12       64.95       37.62     21.18 o 
  -7   4  12       17.32       32.63     27.65 o 
  -6   4  12       14.48       16.72     16.28 o 
  -5   4  12       15.72       -2.49     14.56 o 
  -4   4  12       66.80       55.76     13.91 o 
  -3   4  12       73.84       56.07     15.75 o 
  -2   4  12      169.13      176.10     17.40 o 
  -1   4  12     1070.15     1155.98     28.95 o 
   0   4  12      249.09      235.93     26.32 o 
   1   4  12     1069.21     1093.08     38.23 o 
   2   4  12      169.24      189.09     16.96 o 
  -7   5  12        0.11        9.13     16.08 o 
  -6   5  12        3.19       24.85     18.37 o 
  -5   5  12        8.89        5.56     14.70 o 
  -4   5  12       26.15       32.19     14.22 o 
  -3   5  12       95.07       92.71     16.17 o 
  -2   5  12      159.83      165.08     16.64 o 
  -1   5  12       68.61       70.73     23.80 o 
   0   5  12     2360.62     2293.70     35.02 o 
   1   5  12       68.51       63.80     14.02 o 
   2   5  12      160.25      182.02     20.32 o 
   3   5  12       94.95       91.61     22.42 o 
   4   5  12       26.14       34.21     19.46 o 
   6   5  12        3.18       -1.88     24.66 o 
   7   5  12        0.11       13.77     25.39 o 
  -7   6  12        0.83        1.22     20.63 o 
  -6   6  12       25.84       35.17     23.01 o 
  -5   6  12       13.51       16.39     15.32 o 
  -4   6  12       63.40       56.58     17.02 o 
  -3   6  12       76.13       71.34     14.87 o 
  -2   6  12        5.43        1.25     18.63 o 
  -1   6  12       41.96       46.94     19.73 o 
   0   6  12      213.40      192.83     20.52 o 
   1   6  12       41.96       39.16     22.18 o 
   2   6  12        5.41      -11.27     19.18 o 
   3   6  12       76.06       84.16     19.88 o 
   4   6  12       63.35       60.02     20.72 o 
   5   6  12       13.52       21.80     20.04 o 
   6   6  12       25.87       41.16     26.71 o 
   7   6  12        0.83       24.42     28.43 o 
  -6   7  12       24.49       15.84     48.28 o 
  -5   7  12        0.50        6.33     16.41 o 
  -4   7  12       10.15       40.15     21.60 o 
  -3   7  12       29.88       28.38     16.51 o 
  -2   7  12      226.38      241.30     21.18 o 
  -1   7  12      277.10      295.67     25.83 o 
   0   7  12      136.75      167.53     21.48 o 
   1   7  12      277.18      308.80     25.57 o 
   2   7  12      226.54      282.85     17.86 o 
   3   7  12       29.84       43.12     23.48 o 
   4   7  12       10.20       15.42     23.62 o 
   5   7  12        0.50       65.10     27.93 o 
   6   7  12       24.53      -11.13     23.56 o 
  -6   8  12       11.59       13.71     20.50 o 
  -5   8  12        4.20        3.69     16.25 o 
  -4   8  12       18.45       39.90     16.90 o 
  -3   8  12       45.71       35.06     18.14 o 
  -2   8  12      110.58       86.70     22.59 o 
  -1   8  12       91.99       85.76     24.90 o 
   0   8  12      346.95      412.75     28.29 o 
   1   8  12       91.99      117.22     26.13 o 
   2   8  12      110.48      161.46     54.16 o 
   3   8  12       45.74       65.74     25.51 o 
   4   8  12       18.42       20.14     26.49 o 
   5   8  12        4.20       28.59     23.52 o 
   6   8  12       11.59       73.57     26.95 o 
  -5   9  12       16.77       35.96     28.75 o 
  -4   9  12       38.85       58.09     19.50 o 
  -3   9  12       24.36       37.32     25.34 o 
  -2   9  12       55.76       29.33     28.11 o 
  -1   9  12       86.85       62.16     24.44 o 
   0   9  12       17.95       19.74     27.67 o 
   1   9  12       86.83      126.06     28.71 o 
   2   9  12       55.79       85.24     28.21 o 
   3   9  12       24.37       37.44     18.44 o 
   4   9  12       38.87       32.71     26.71 o 
   5   9  12       16.80       64.64     28.09 o 
  -5  10  12       21.71       33.59     26.39 o 
  -4  10  12        2.52       -2.89     21.59 o 
  -3  10  12       19.30       25.52     22.31 o 
  -2  10  12        2.10       -3.32     24.54 o 
  -1  10  12      137.67       94.05     26.89 o 
   0  10  12        3.52       17.76     26.55 o 
   1  10  12      137.66      150.57     27.37 o 
   2  10  12        2.09      -15.86     24.64 o 
   3  10  12       19.29       28.71     33.87 o 
   4  10  12        2.52       27.45     25.30 o 
   5  10  12       21.76       21.40     30.09 o 
  -4  11  12        1.62        9.95     23.98 o 
  -3  11  12        0.71       -5.31     28.23 o 
  -2  11  12        9.78       23.18     29.01 o 
  -1  11  12       32.95       34.45     27.39 o 
   0  11  12        2.59       -4.50     26.65 o 
   1  11  12       32.91        6.99     27.81 o 
   2  11  12        9.78       21.94     27.27 o 
   3  11  12        0.71       -4.88     29.51 o 
   4  11  12        1.62      -16.93     20.41 o 
  -2  12  12        8.88       13.59     31.19 o 
  -1  12  12        7.35      -20.84     32.17 o 
   0  12  12       12.43       17.58     28.97 o 
   1  12  12        7.36       21.44     33.97 o 
   2  12  12        8.88       17.26     32.67 o 
   1   0  13       65.31       29.53     23.34 o 
   2   0  13     1228.32     1373.53     68.19 o 
   3   0  13       70.32       69.18     16.54 o 
   4   0  13      242.69      238.56     18.28 o 
   5   0  13       50.18       57.21     15.26 o 
   6   0  13        0.55        0.38     12.98 o 
   8   0  13        0.33      -17.26     25.65 o 
  -8   1  13        3.34       -2.86     27.09 o 
  -7   1  13        3.08       27.43     24.68 o 
  -6   1  13       92.68       86.63     18.18 o 
  -5   1  13      125.10       81.78     14.69 o 
  -4   1  13      298.77      288.43     18.47 o 
  -3   1  13      328.71      314.86     18.86 o 
  -2   1  13       81.72       75.18     16.71 o 
  -1   1  13       75.46       64.95     15.18 o 
   0   1  13       49.14       57.44     16.49 o 
   1   1  13       75.46       48.49     23.02 o 
   2   1  13       81.85       59.91     15.22 o 
   3   1  13      328.80      332.08     36.05 o 
   4   1  13      298.89      289.45     16.71 o 
   5   1  13      125.14       71.36     28.07 o 
   7   1  13        3.08      -10.03     21.70 o 
   8   1  13        3.35       53.97     24.52 o 
  -8   2  13        0.50      -18.71     18.71 o 
  -7   2  13       40.91       20.82     26.35 o 
  -6   2  13       33.03       25.39     13.81 o 
  -5   2  13      286.92      254.15     16.92 o 
  -4   2  13      105.36      101.51     19.02 o 
  -3   2  13      764.45      740.77     34.96 o 
  -2   2  13       80.19       97.85     15.88 o 
  -1   2  13       57.26       69.99     24.06 o 
   0   2  13       63.24       55.14     15.78 o 
   1   2  13       57.21       45.61     23.32 o 
   2   2  13       80.12       76.52     23.66 o 
   3   2  13      764.17      821.26     22.71 o 
   4   2  13      105.44       98.22     14.40 o 
   7   2  13       40.95       53.53     20.08 o 
   8   2  13        0.50       15.64     28.59 o 
  -7   3  13        5.66       45.65     26.43 o 
  -6   3  13        7.44        7.14     14.59 o 
  -5   3  13       38.50       38.67     17.83 o 
  -4   3  13       52.63       42.63     22.65 o 
  -3   3  13      128.98      115.35     15.35 o 
  -2   3  13      213.21      227.64     16.85 o 
  -1   3  13      545.39      479.63     23.96 o 
   0   3  13       95.41      106.55     25.49 o 
   1   3  13      545.50      563.20     29.07 o 
   3   3  13      129.23      140.17     15.64 o 
   4   3  13       52.63       54.68     14.95 o 
   5   3  13       38.44       30.23     20.48 o 
   6   3  13        7.43      -20.84     20.84 o 
  -7   4  13        6.51       17.50     19.28 o 
  -6   4  13        0.86        6.77     14.07 o 
  -5   4  13       21.87       14.08     13.51 o 
  -4   4  13       61.81       71.47     18.86 o 
  -3   4  13      250.48      301.35     33.23 o 
  -2   4  13      511.88      540.95     20.63 o 
  -1   4  13       27.27       29.37     19.32 o 
   0   4  13      558.42      576.11     22.74 o 
   1   4  13       27.28       28.23     13.53 o 
   2   4  13      511.59      533.53     25.81 o 
  -7   5  13        0.82       15.46     18.92 o 
  -6   5  13        6.23       27.51     16.24 o 
  -5   5  13       32.25       49.71     14.58 o 
  -4   5  13       56.33       56.46     13.91 o 
  -3   5  13      207.81      215.56     17.06 o 
  -2   5  13      118.98      118.81     23.66 o 
  -1   5  13       43.56       25.10     19.24 o 
   0   5  13      357.76      383.45     21.07 o 
   1   5  13       43.39       27.46     20.23 o 
   2   5  13      118.86      123.96     23.64 o 
   3   5  13      207.78      216.75     25.59 o 
   4   5  13       56.37       62.02     23.88 o 
   6   5  13        6.22      -15.82     19.42 o 
   7   5  13        0.82        9.67     21.98 o 
  -7   6  13        7.79      -24.52     24.52 o 
  -6   6  13       20.97       34.00     33.18 o 
  -5   6  13        8.73       11.35     17.74 o 
  -4   6  13       49.66       42.14     14.19 o 
  -3   6  13      161.87      144.01     15.88 o 
  -2   6  13      176.69      163.97     19.60 o 
  -1   6  13      168.70      174.04     17.93 o 
   0   6  13     1129.60     1015.60     28.11 o 
   1   6  13      168.60      169.99     19.42 o 
   2   6  13      176.45      207.40     24.24 o 
   3   6  13      161.82      170.15     24.50 o 
   4   6  13       49.56       64.58     20.30 o 
   5   6  13        8.75       29.99     20.46 o 
   6   6  13       20.96        9.69     22.20 o 
   7   6  13        7.79      -13.89     29.63 o 
  -6   7  13        4.82        9.75     15.61 o 
  -5   7  13       13.29       18.97     16.70 o 
  -4   7  13       13.77       11.94     15.16 o 
  -3   7  13       34.00       67.59     18.25 o 
  -2   7  13      110.36       86.22     17.19 o 
  -1   7  13       36.42       44.26     19.74 o 
   0   7  13       23.99       33.27     23.18 o 
   1   7  13       36.40       29.03     19.18 o 
   2   7  13      110.35      133.07     16.38 o 
   3   7  13       34.07       65.95     19.06 o 
   4   7  13       13.79       42.30     23.14 o 
   5   7  13       13.32       19.74     22.38 o 
   6   7  13        4.81      -20.94     27.45 o 
  -6   8  13        4.69        6.49     24.42 o 
  -5   8  13        0.51      -10.87     18.60 o 
  -4   8  13       10.90       13.51     19.85 o 
  -3   8  13      180.39      190.66     21.88 o 
  -2   8  13       47.82       50.49     22.12 o 
  -1   8  13      136.40      111.29     26.85 o 
   0   8  13        0.05       -7.05     20.18 o 
   1   8  13      136.39      173.45     25.93 o 
   2   8  13       47.90       65.56     26.79 o 
   3   8  13      180.35      170.59     27.11 o 
   4   8  13       10.89       -5.69     25.20 o 
   5   8  13        0.51       -0.70     28.33 o 
   6   8  13        4.70       42.42     27.25 o 
  -5   9  13        5.26       -4.83     22.80 o 
  -4   9  13        2.94       -1.81     20.86 o 
  -3   9  13       23.83       43.38     20.65 o 
  -2   9  13       15.06       18.94     27.19 o 
  -1   9  13        2.04       28.39     26.65 o 
   0   9  13       31.11       47.89     27.17 o 
   1   9  13        2.03        1.84     27.41 o 
   2   9  13       15.09      -16.70     25.75 o 
   3   9  13       23.83        0.23     16.61 o 
   4   9  13        2.94        3.24     27.91 o 
   5   9  13        5.26      -28.57     28.57 o 
  -4  10  13        2.78      -13.02     21.86 o 
  -3  10  13       13.81      -21.40     23.19 o 
  -2  10  13       13.92       33.87     24.98 o 
  -1  10  13       18.26       -3.32     26.49 o 
   0  10  13        5.37       18.86     28.45 o 
   1  10  13       18.24       49.17     25.89 o 
   2  10  13       13.92        7.35     24.84 o 
   3  10  13       13.76       11.61     28.17 o 
   4  10  13        2.78       -3.74     27.99 o 
  -3  11  13        5.04      -27.89     27.89 o 
  -2  11  13       32.03       20.78     27.33 o 
  -1  11  13        5.29      -20.72     28.07 o 
   0  11  13        0.33       10.39     26.55 o 
   1  11  13        5.31       23.00     27.23 o 
   2  11  13       32.09        1.36     28.19 o 
   3  11  13        5.04      -27.17     29.25 o 
  -2  12  13        6.87       19.04     32.17 o 
  -1  12  13       19.34       17.00     31.79 o 
   0  12  13       10.37      -14.97     31.37 o 
   1  12  13       19.31        1.84     31.37 o 
   2  12  13        6.87      -15.32     31.73 o 
   0   0  14      188.06      191.47     21.66 o 
   1   0  14      222.08      220.94     21.44 o 
   2   0  14      222.12      227.64     18.63 o 
   3   0  14      157.49      171.62     16.41 o 
   4   0  14      275.67      290.03     18.00 o 
   5   0  14       37.10       47.41     21.33 o 
   6   0  14       43.08       86.47     20.92 o 
   8   0  14        0.90      -26.39     26.39 o 
  -7   1  14        6.36      -10.17     22.66 o 
  -6   1  14      132.41      160.52     26.49 o 
  -5   1  14      218.31      169.67     17.71 o 
  -4   1  14      331.80      344.85     24.17 o 
  -3   1  14      354.07      343.86     17.51 o 
  -2   1  14      229.79      239.69     16.38 o 
  -1   1  14       88.74       96.47     14.94 o 
   0   1  14       49.08       63.11     16.31 o 
   1   1  14       88.85       99.94     23.12 o 
   2   1  14      229.61      224.90     24.96 o 
   3   1  14      354.22      342.10     19.98 o 
   4   1  14      331.68      356.82     19.32 o 
   5   1  14      218.66      192.28     16.46 o 
   6   1  14      132.30      128.15     22.36 o 
   7   1  14        6.34      -20.14     21.46 o 
  -7   2  14        1.75        7.45     26.13 o 
  -6   2  14        0.09       16.32     16.24 o 
  -5   2  14       66.57       48.90     18.31 o 
  -4   2  14      116.02      101.61     15.65 o 
  -3   2  14       61.66       95.01     16.71 o 
  -2   2  14      165.00      189.80     15.56 o 
  -1   2  14      100.87      109.97     20.60 o 
   0   2  14        0.38       -7.85     18.20 o 
   1   2  14      100.88      107.88     15.78 o 
   2   2  14      165.06      186.26     23.66 o 
   3   2  14       61.51       75.13     15.41 o 
   4   2  14      116.13      118.61     17.80 o 
   5   2  14       66.57       73.87     16.77 o 
  -7   3  14        2.22        2.61     14.57 o 
  -6   3  14       27.25       36.75     14.10 o 
  -5   3  14       26.03        7.39     16.02 o 
  -4   3  14      188.38      178.37     18.57 o 
  -3   3  14       81.63       97.67     15.14 o 
  -2   3  14       72.72       86.87     15.45 o 
  -1   3  14       77.77       68.95     24.20 o 
   0   3  14     1931.65     2123.74     34.69 o 
   1   3  14       77.92       80.64     20.18 o 
   2   3  14       72.61       88.37     24.90 o 
   3   3  14       81.74       71.42     15.70 o 
   4   3  14      188.44      184.54     16.65 o 
   5   3  14       25.99       24.06     19.62 o 
   6   3  14       27.25       37.24     21.04 o 
  -7   4  14       39.94       51.33     15.42 o 
  -6   4  14        1.40       -1.00     13.87 o 
  -5   4  14       38.23       22.72     13.68 o 
  -4   4  14      221.32      238.98     19.38 o 
  -3   4  14      241.57      258.77     19.68 o 
  -2   4  14        5.54       22.64     19.02 o 
  -1   4  14      375.26      386.38     25.95 o 
   0   4  14      209.50      216.14     18.13 o 
   1   4  14      375.08      369.15     19.17 o 
   2   4  14        5.57       -2.42     19.22 o 
  -7   5  14       34.94        2.24     19.40 o 
  -6   5  14        5.00        2.76     12.83 o 
  -5   5  14        8.61       23.49     14.71 o 
  -4   5  14       12.18       25.41     13.64 o 
  -3   5  14      167.44      144.84     20.03 o 
  -2   5  14      195.46      206.50     24.06 o 
  -1   5  14      121.92       78.74     20.06 o 
   0   5  14       20.36       44.77     19.70 o 
   1   5  14      122.01      130.83     20.45 o 
   2   5  14      195.68      180.48     24.12 o 
   3   5  14      167.66      170.19     24.44 o 
   4   5  14       12.14       -9.01     24.80 o 
   5   5  14        8.63       -7.71     23.92 o 
   6   5  14        5.00       22.04     19.82 o 
   7   5  14       34.92       59.06     29.67 o 
  -7   6  14       35.96       13.90     21.04 o 
  -6   6  14       11.04       30.82     19.47 o 
  -5   6  14        6.34       14.39     17.26 o 
  -4   6  14       67.27       61.61     14.65 o 
  -3   6  14      330.33      288.11     27.19 o 
  -2   6  14      199.34      191.71     22.60 o 
  -1   6  14      382.97      393.01     20.49 o 
   0   6  14     1190.80     1015.26     28.79 o 
   1   6  14      382.63      432.83     25.71 o 
   2   6  14      199.13      195.77     21.22 o 
   3   6  14      330.29      305.66     27.89 o 
   4   6  14       67.30       89.35     24.12 o 
   5   6  14        6.31      -23.78     23.78 o 
   6   6  14       11.01      -25.87     25.87 o 
   7   6  14       35.98       47.39     29.43 o 
  -6   7  14        2.79       -3.57     19.86 o 
  -5   7  14        0.33       -5.33     16.73 o 
  -4   7  14       38.69       59.27     22.32 o 
  -3   7  14        5.93       22.91     17.42 o 
  -2   7  14       10.35       28.64     16.17 o 
  -1   7  14      293.98      346.14     26.47 o 
   0   7  14        6.35       18.46     22.24 o 
   1   7  14      293.78      284.34     25.12 o 
   2   7  14       10.28       28.07     14.40 o 
   3   7  14        5.94      -18.98     22.34 o 
   4   7  14       38.72       44.80     22.64 o 
   5   7  14        0.34       11.43     27.23 o 
   6   7  14        2.78       31.17     24.02 o 
  -6   8  14       11.49       -7.78     21.83 o 
  -5   8  14        6.20       15.80     18.55 o 
  -4   8  14       10.11        7.86     19.21 o 
  -3   8  14        4.54       -8.38     16.70 o 
  -2   8  14       92.56       87.58     19.75 o 
  -1   8  14        5.81        7.77     21.04 o 
   0   8  14      107.37       82.26     25.95 o 
   1   8  14        5.78       12.27     21.80 o 
   2   8  14       92.44       87.61     22.34 o 
   3   8  14        4.54       -4.22     23.42 o 
   4   8  14       10.11        0.98     22.34 o 
   5   8  14        6.21       11.07     23.78 o 
   6   8  14       11.49       32.93     26.13 o 
  -5   9  14        9.38      -19.35     19.69 o 
  -4   9  14       13.64       -7.87     20.39 o 
  -3   9  14        5.92       29.96     21.77 o 
  -2   9  14       55.94      104.48     25.35 o 
  -1   9  14        6.25        5.37     27.53 o 
   0   9  14       27.36        6.79     22.54 o 
   1   9  14        6.26       63.20     25.97 o 
   2   9  14       55.91       45.12     26.15 o 
   3   9  14        5.91      -10.66     35.23 o 
   4   9  14       13.67        5.69     27.57 o 
   5   9  14        9.36       38.64     28.95 o 
  -4  10  14        6.25       16.23     21.87 o 
  -3  10  14       40.19       66.34     23.89 o 
  -2  10  14       16.46       28.31     27.57 o 
  -1  10  14        6.12      -12.15     25.08 o 
   0  10  14       19.13       37.72     25.00 o 
   1  10  14        6.16       -8.87     24.58 o 
   2  10  14       16.48       13.61     25.93 o 
   3  10  14       40.11       24.94     28.63 o 
   4  10  14        6.26       25.90     20.47 o 
  -3  11  14        2.99       -3.78     27.31 o 
  -2  11  14        5.76       44.68     22.76 o 
  -1  11  14       10.65       13.75     27.31 o 
   0  11  14        0.98       -4.48     28.69 o 
   1  11  14       10.68       -0.98     28.07 o 
   2  11  14        5.78       -1.06     28.61 o 
   3  11  14        3.00       -5.93     26.37 o 
  -1  12  14        0.33      -27.85     29.13 o 
   0  12  14        2.88       30.61     29.15 o 
   1  12  14        0.33        7.89     29.89 o 
   1   0  15      686.69      752.08     29.25 o 
   2   0  15      390.19      416.62     27.55 o 
   3   0  15       18.23       17.87     12.75 o 
   4   0  15     2386.27     2443.93     32.92 o 
   5   0  15      166.21      151.47     16.98 o 
   6   0  15       20.21       39.10     23.10 o 
  -7   1  15       13.89       17.88     22.24 o 
  -6   1  15       49.09       40.24     24.28 o 
  -5   1  15      105.13       96.67     19.10 o 
  -4   1  15      380.81      360.70     17.71 o 
  -3   1  15       75.28       86.35     14.62 o 
  -2   1  15       23.77       25.04     20.77 o 
  -1   1  15       60.09       70.69     24.24 o 
   0   1  15       24.26       30.33     14.47 o 
   1   1  15       60.07       81.92     16.84 o 
   2   1  15       23.68       47.29     22.42 o 
   3   1  15       75.09       52.25     17.73 o 
   4   1  15      380.38      365.27     29.75 o 
   5   1  15      105.04      119.56     30.67 o 
   6   1  15       48.97       70.53     21.08 o 
   7   1  15       13.88        7.21     22.48 o 
  -7   2  15        3.71        2.31     16.13 o 
  -6   2  15        1.17      -12.45     33.78 o 
  -5   2  15      185.15      161.09     19.86 o 
  -4   2  15      313.45      263.05     19.29 o 
  -3   2  15       92.95      101.09     14.93 o 
  -2   2  15      123.53      121.69     15.09 o 
  -1   2  15       38.90       47.81     20.06 o 
   0   2  15       62.71       74.70     21.12 o 
   1   2  15       38.92       59.12     16.12 o 
   2   2  15      123.39      141.44     15.75 o 
   3   2  15       92.89       86.03     15.32 o 
   4   2  15      313.45      306.92     17.86 o 
   5   2  15      185.09      186.46     16.86 o 
  -7   3  15        3.17      -18.93     19.44 o 
  -6   3  15       40.41       27.14     13.80 o 
  -5   3  15      171.96      183.74     17.77 o 
  -4   3  15      133.18      119.92     17.17 o 
  -3   3  15      193.62      188.77     23.22 o 
  -2   3  15       47.70       51.20     16.22 o 
  -1   3  15     1021.31     1014.60     30.65 o 
   0   3  15      283.23      235.99     25.69 o 
   2   3  15       47.56       72.77     24.00 o 
   3   3  15      193.77      201.97     17.30 o 
   4   3  15      133.31      138.05     16.46 o 
   5   3  15      171.97      172.25     22.42 o 
  -7   4  15       25.32       35.61     19.39 o 
  -6   4  15       32.86       26.80     18.68 o 
  -5   4  15       10.85       -2.19     12.56 o 
  -4   4  15       24.47        6.65     17.72 o 
  -3   4  15       92.21       78.83     18.39 o 
  -2   4  15        8.10       38.90     23.44 o 
  -1   4  15       82.71       86.95     20.84 o 
   0   4  15       14.09       26.22     18.39 o 
   1   4  15       82.57       98.09     18.57 o 
   2   4  15        8.13       25.69     23.34 o 
   6   4  15       32.89       32.11     21.24 o 
  -7   5  15        5.99       18.44     18.69 o 
  -6   5  15       15.20       20.35     14.54 o 
  -5   5  15        8.67       13.33     14.99 o 
  -4   5  15       17.17       26.50     13.74 o 
  -3   5  15       10.91        7.63     18.35 o 
  -2   5  15       36.94       24.88     18.02 o 
  -1   5  15       63.60       31.99     23.28 o 
   0   5  15       25.54       13.34     19.11 o 
   1   5  15       63.60       64.18     17.33 o 
   2   5  15       36.83       41.55     15.62 o 
   3   5  15       10.92        4.16     18.38 o 
   4   5  15       17.17       31.53     23.38 o 
   5   5  15        8.63       25.79     23.18 o 
   6   5  15       15.23       31.05     23.56 o 
   7   5  15        5.99       24.24     23.76 o 
  -6   6  15       11.50       -5.13     19.82 o 
  -5   6  15       13.12       21.83     18.33 o 
  -4   6  15      107.79      100.75     14.72 o 
  -3   6  15      117.15      116.84     17.73 o 
  -2   6  15       10.64       -3.49     15.65 o 
  -1   6  15      126.18      127.45     16.14 o 
   0   6  15       52.23       41.24     19.78 o 
   1   6  15      126.16      165.18     23.34 o 
   2   6  15       10.62       24.46     23.38 o 
   3   6  15      117.14      101.62     20.56 o 
   4   6  15      107.82      153.29     20.92 o 
   5   6  15       13.16      -14.99     19.32 o 
   6   6  15       11.52       28.37     28.55 o 
  -6   7  15       13.91      -20.21     20.21 o 
  -5   7  15       15.38       11.05     27.40 o 
  -4   7  15        7.58        6.77     18.49 o 
  -3   7  15       35.23       33.30     17.32 o 
  -2   7  15        4.01       -5.91     18.12 o 
  -1   7  15        1.96       -8.61     22.40 o 
   0   7  15      174.76      192.13     25.02 o 
   1   7  15        1.99       -2.68     22.22 o 
   2   7  15        4.02       25.64     17.03 o 
   3   7  15       35.17       27.77     20.04 o 
   4   7  15        7.57       36.98     24.20 o 
   5   7  15       15.44       34.89     22.34 o 
   6   7  15       13.88       30.01     27.73 o 
  -5   8  15       13.10       15.94     20.12 o 
  -4   8  15       10.54        1.81     20.14 o 
  -3   8  15       15.18       22.96     22.07 o 
  -2   8  15        5.05       23.81     18.14 o 
  -1   8  15       75.03       98.40     27.05 o 
   0   8  15       29.95       52.27     26.91 o 
   1   8  15       75.19       96.46     26.31 o 
   2   8  15        5.05       28.27     26.11 o 
   3   8  15       15.17      -20.40     20.40 o 
   4   8  15       10.54      -14.43     27.29 o 
   5   8  15       13.09      -18.12     27.31 o 
  -5   9  15       13.43       36.45     21.77 o 
  -4   9  15       18.56       51.83     21.08 o 
  -3   9  15       13.16        4.01     22.74 o 
  -2   9  15       16.92       15.03     24.90 o 
  -1   9  15        5.17       34.85     24.34 o 
   0   9  15        3.74       22.42     22.64 o 
   1   9  15        5.20       14.81     23.26 o 
   2   9  15       16.87       -0.92     25.41 o 
   3   9  15       13.19       30.13     20.20 o 
   4   9  15       18.56       18.58     22.58 o 
   5   9  15       13.42        5.75     27.35 o 
  -4  10  15       54.08       50.24     23.40 o 
  -3  10  15        4.21       -9.35     23.15 o 
  -2  10  15       65.94       14.73     27.69 o 
  -1  10  15        2.54       -5.33     21.64 o 
   0  10  15      105.83      158.46     27.67 o 
   1  10  15        2.53       -1.84     25.49 o 
   2  10  15       65.98       62.02     25.87 o 
   3  10  15        4.22       10.75     26.83 o 
   4  10  15       54.03      107.67     24.69 o 
  -3  11  15       16.55      -22.96     28.37 o 
  -2  11  15        0.62       22.54     27.19 o 
  -1  11  15       14.60        6.21     26.77 o 
   0  11  15       18.18      -25.08     27.43 o 
   1  11  15       14.60       24.00     27.73 o 
   2  11  15        0.62       11.07     27.91 o 
   3  11  15       16.57        0.42     29.31 o 
  -1  12  15        4.25       10.63     29.45 o 
   0  12  15        3.33       13.55     28.47 o 
   1  12  15        4.27       35.05     32.15 o 
   0   0  16       13.55        8.71     22.46 o 
   1   0  16      105.67       93.85     25.71 o 
   2   0  16       24.30       29.43     15.04 o 
   3   0  16      303.03      302.64     18.09 o 
   4   0  16       95.53       90.39     16.87 o 
   5   0  16      187.16      150.02     15.76 o 
   6   0  16       71.89      115.29     24.90 o 
  -6   1  16       39.92       63.16     26.25 o 
  -5   1  16      442.96      408.46     20.58 o 
  -4   1  16        4.79       -9.39     16.91 o 
  -3   1  16      252.60      265.71     14.93 o 
  -2   1  16      129.86      136.80     16.98 o 
  -1   1  16      121.49      131.69     25.14 o 
   0   1  16      218.15      219.97     15.90 o 
   1   1  16      121.74      143.60     23.52 o 
   2   1  16      129.73      129.84     26.72 o 
   3   1  16      252.69      268.54     16.55 o 
   4   1  16        4.82       14.11     20.75 o 
   5   1  16      443.16      443.88     34.53 o 
   6   1  16       39.90       27.67     16.67 o 
   7   1  16       12.99       -2.24     22.72 o 
  -7   2  16        4.87        6.09     14.30 o 
  -6   2  16       21.23       31.52     16.48 o 
  -5   2  16       13.97        9.89     23.38 o 
  -4   2  16      191.27      181.65     23.59 o 
  -3   2  16       16.88       23.34     15.70 o 
  -2   2  16       46.50       55.49     16.56 o 
  -1   2  16      234.28      211.09     21.32 o 
   0   2  16       20.50       22.10     15.26 o 
   1   2  16      234.23      188.79     23.32 o 
   2   2  16       46.45       80.93     14.92 o 
   3   2  16       16.95       31.17     24.84 o 
   4   2  16      191.07      212.21     26.11 o 
   5   2  16       13.92       17.07     15.94 o 
  -7   3  16        0.86       23.10     32.92 o 
  -6   3  16       24.91       16.42     13.86 o 
  -5   3  16        0.64       -8.73     19.88 o 
  -4   3  16      174.73      151.67     18.15 o 
  -3   3  16      420.13      401.50     19.52 o 
  -2   3  16       21.80       28.99     19.52 o 
  -1   3  16       89.28       99.80     20.14 o 
   0   3  16       13.67       14.29     19.42 o 
   1   3  16       89.08      121.52     23.96 o 
   2   3  16       21.78        4.84     25.59 o 
   3   3  16      419.96      417.11     29.18 o 
   4   3  16      174.70      136.57     27.67 o 
   5   3  16        0.63       -9.77     19.36 o 
  -7   4  16        1.27       -6.16     19.35 o 
  -6   4  16       38.16       34.05     18.69 o 
  -5   4  16       23.87        3.00     16.04 o 
  -4   4  16      156.63      143.33     27.03 o 
  -3   4  16       53.99       48.11     19.20 o 
  -2   4  16       95.52      128.05     19.16 o 
  -1   4  16      114.25      104.62     20.24 o 
   0   4  16      108.87      122.42     16.33 o 
   1   4  16      114.16      111.37     17.05 o 
   2   4  16       95.64       93.83     19.36 o 
   3   4  16       53.90       51.93     23.80 o 
   6   4  16       38.22       43.96     21.20 o 
  -7   5  16        2.09        6.59     18.63 o 
  -6   5  16       10.28       17.72     14.24 o 
  -5   5  16       11.80       32.13     15.19 o 
  -4   5  16       34.11       17.80     14.29 o 
  -3   5  16       23.99       19.76     16.41 o 
  -2   5  16       82.62       71.69     22.62 o 
  -1   5  16      271.07      245.08     24.56 o 
   0   5  16      643.24      571.28     52.18 o 
   1   5  16      271.12      281.37     21.44 o 
   2   5  16       82.62       73.18     19.04 o 
   3   5  16       23.99       59.28     18.78 o 
   4   5  16       34.17       50.69     20.82 o 
   6   5  16       10.27       10.95     24.00 o 
   7   5  16        2.09       27.19     22.96 o 
  -6   6  16       38.88       24.22     18.84 o 
  -5   6  16       25.23       36.94     20.53 o 
  -4   6  16       30.90       24.96     15.66 o 
  -3   6  16       70.95       84.37     31.62 o 
  -2   6  16       92.04      106.21     19.39 o 
  -1   6  16       79.93       85.29     17.49 o 
   0   6  16        2.31       -0.80     22.58 o 
   1   6  16       79.87       91.77     20.02 o 
   2   6  16       92.01      112.08     17.26 o 
   3   6  16       71.18       57.96     24.22 o 
   4   6  16       30.86       41.50     24.74 o 
   5   6  16       25.24       26.13     22.66 o 
   6   6  16       38.87       89.07     24.08 o 
  -6   7  16        6.60       17.17     30.65 o 
  -5   7  16        0.02       10.05     20.57 o 
  -4   7  16        9.42       -3.13     18.08 o 
  -3   7  16      153.50      144.18     18.07 o 
  -2   7  16        0.38       10.78     15.73 o 
  -1   7  16       10.46       12.25     19.86 o 
   0   7  16      139.43       95.49     20.60 o 
   1   7  16       10.44       17.44     21.46 o 
   2   7  16        0.37        9.35     21.94 o 
   3   7  16      153.54      180.50     24.10 o 
   4   7  16        9.45       -9.17     24.40 o 
   5   7  16        0.02       45.42     26.35 o 
   6   7  16        6.60        7.37     28.51 o 
  -5   8  16        7.32       -4.95     21.03 o 
  -4   8  16        4.76       22.91     34.77 o 
  -3   8  16       49.38       37.06     26.80 o 
  -2   8  16        3.04      -12.00     21.26 o 
  -1   8  16        0.02       -9.67     24.76 o 
   0   8  16      107.11      117.28     27.11 o 
   1   8  16        0.02       30.35     25.97 o 
   2   8  16        3.05      -15.07     23.62 o 
   3   8  16       49.29       43.98     16.16 o 
   4   8  16        4.75       18.18     25.93 o 
   5   8  16        7.33       51.21     26.31 o 
  -5   9  16        1.74      -21.05     21.68 o 
  -4   9  16       17.21       11.91     20.29 o 
  -3   9  16       13.89        0.08     20.15 o 
  -2   9  16       20.30       43.10     26.55 o 
  -1   9  16       14.75      -24.28     24.28 o 
   0   9  16       27.56      -25.65     25.65 o 
   1   9  16       14.78       26.83     21.12 o 
   2   9  16       20.29      -11.41     26.49 o 
   3   9  16       13.87      -17.47     17.47 o 
   4   9  16       17.21       10.35     23.88 o 
   5   9  16        1.73        0.08     23.74 o 
  -4  10  16        3.04       -5.80     23.84 o 
  -3  10  16       32.54       36.12     24.94 o 
  -2  10  16        1.65       15.76     25.39 o 
  -1  10  16        7.58      -23.86     27.45 o 
   0  10  16        0.23       25.28     25.89 o 
   1  10  16        7.61       15.62     25.37 o 
   2  10  16        1.65      -18.82     25.49 o 
   3  10  16       32.57       61.96     27.99 o 
   4  10  16        3.05      -11.00     20.61 o 
  -3  11  16        2.04       -8.41     23.52 o 
  -2  11  16       17.80       11.33     28.95 o 
  -1  11  16        5.30       23.06     28.13 o 
   0  11  16       14.99       31.67     27.49 o 
   1  11  16        5.29       33.13     26.83 o 
   2  11  16       17.82       38.56     28.69 o 
   3  11  16        2.04       22.70     28.03 o 
   1   0  17        1.57       -9.39     23.76 o 
   2   0  17      134.48      146.56     14.04 o 
   3   0  17      957.11      953.08     32.09 o 
   4   0  17      128.27      136.54     17.85 o 
   5   0  17       23.87       -6.97     21.38 o 
   6   0  17        4.55        4.76     16.69 o 
  -7   1  17       10.39      -21.44     23.20 o 
  -6   1  17       63.37       62.84     17.53 o 
  -5   1  17       68.75       60.52     24.44 o 
  -4   1  17      189.43      184.64     17.30 o 
  -3   1  17       57.70       47.89     14.60 o 
  -2   1  17      288.22      291.49     22.28 o 
  -1   1  17        8.30        6.67     22.76 o 
   0   1  17       25.77       32.78     17.14 o 
   1   1  17        8.29      -11.45     23.56 o 
   2   1  17      288.09      288.00     15.65 o 
   3   1  17       57.77       40.29     13.89 o 
   4   1  17      189.67      185.37     16.88 o 
   5   1  17       68.83       69.49     28.17 o 
   6   1  17       63.35       11.30     17.52 o 
  -7   2  17       10.06       21.52     19.78 o 
  -6   2  17       27.42       40.94     23.30 o 
  -5   2  17       41.46       43.22     23.14 o 
  -4   2  17       34.14       51.00     16.71 o 
  -3   2  17      430.75      417.31     25.87 o 
  -2   2  17       18.91       31.03     18.90 o 
  -1   2  17       63.12       67.95     19.88 o 
   0   2  17       22.21       24.21     15.81 o 
   1   2  17       63.08       70.20     14.75 o 
   2   2  17       18.91       23.76     14.80 o 
   3   2  17      431.05      408.10     29.45 o 
   4   2  17       34.17       50.79     23.14 o 
   5   2  17       41.52       57.70     26.05 o 
  -7   3  17       10.42       27.77     14.30 o 
  -6   3  17       29.36       16.24     19.64 o 
  -5   3  17       42.67       47.83     19.58 o 
  -4   3  17       10.43       -6.40     22.45 o 
  -3   3  17       37.53       37.83     17.57 o 
  -2   3  17       26.91       32.91     22.78 o 
  -1   3  17       65.85       86.37     22.98 o 
   0   3  17       42.01       12.91     22.62 o 
   1   3  17       65.92       61.02     19.30 o 
   2   3  17       26.83       38.78     16.02 o 
   3   3  17       37.55       36.60     15.24 o 
   4   3  17       10.41       29.55     25.47 o 
   5   3  17       42.65       45.85     14.65 o 
  -7   4  17       16.45       27.70     20.44 o 
  -6   4  17       82.51       54.91     14.78 o 
  -5   4  17       52.62       48.72     17.01 o 
  -4   4  17       33.76        1.12     24.18 o 
  -3   4  17       10.78      -12.15     18.28 o 
  -2   4  17      295.53      301.56     24.86 o 
  -1   4  17       72.79       71.07     19.40 o 
   0   4  17      291.92      302.08     19.69 o 
   1   4  17       72.61       75.97     15.86 o 
   2   4  17      295.69      318.25     21.26 o 
   3   4  17       10.73        7.79     19.24 o 
   4   4  17       33.72      -12.63     30.35 o 
   7   4  17       16.44       10.71     25.35 o 
  -6   5  17       25.01        9.74     18.78 o 
  -5   5  17        0.76       12.28     15.11 o 
  -4   5  17        1.17       38.56     22.82 o 
  -3   5  17       76.23       58.92     19.24 o 
  -2   5  17       38.35       23.58     18.60 o 
  -1   5  17      282.07      265.10     21.88 o 
   0   5  17      422.47      456.41     21.22 o 
   1   5  17      281.92      285.70     18.27 o 
   2   5  17       38.27       19.46     16.48 o 
   3   5  17       76.34       56.86     25.02 o 
   4   5  17        1.18       -8.45     19.70 o 
   6   5  17       24.97      -17.58     21.40 o 
  -6   6  17        0.22        0.25     17.93 o 
  -5   6  17        7.68       14.77     18.11 o 
  -4   6  17        4.88        2.15     15.72 o 
  -3   6  17       44.96       43.28     22.28 o 
  -2   6  17       65.36       10.37     20.46 o 
  -1   6  17      105.76      105.90     17.99 o 
   0   6  17     1064.24     1114.58     34.42 o 
   1   6  17      105.90      118.08     22.92 o 
   2   6  17       65.30       51.10     14.42 o 
   3   6  17       45.03       43.70     20.14 o 
   4   6  17        4.87        0.88     24.72 o 
   5   6  17        7.68       14.65     23.96 o 
   6   6  17        0.22        3.42     26.25 o 
  -6   7  17       16.37        8.10     19.63 o 
  -5   7  17       14.27       15.21     17.59 o 
  -4   7  17       49.36       55.94     17.29 o 
  -3   7  17       50.67       39.65     18.52 o 
  -2   7  17       24.00        1.74     18.84 o 
  -1   7  17       25.86       22.46     22.64 o 
   0   7  17      336.05      341.46     22.56 o 
   1   7  17       25.80      -15.15     21.44 o 
   2   7  17       24.02       38.38     21.80 o 
   3   7  17       50.75       61.32     22.68 o 
   4   7  17       49.34       34.69     21.88 o 
   5   7  17       14.27       37.32     23.48 o 
   6   7  17       16.37       50.33     25.83 o 
  -5   8  17       14.37       24.18     27.96 o 
  -4   8  17        3.38       -1.98     16.95 o 
  -3   8  17       22.16       -9.95     19.92 o 
  -2   8  17       10.40       10.42     18.32 o 
  -1   8  17       57.19       40.78     21.54 o 
   0   8  17        0.14       33.21     24.24 o 
   1   8  17       57.26       85.96     21.44 o 
   2   8  17       10.42       12.93     20.34 o 
   3   8  17       22.21       11.70     16.95 o 
   4   8  17        3.41        4.26     21.90 o 
   5   8  17       14.38        9.65     23.88 o 
  -4   9  17        7.88       16.10     22.17 o 
  -3   9  17       16.21        5.00     22.50 o 
  -2   9  17       20.21       13.69     22.76 o 
  -1   9  17        3.28      -14.83     26.25 o 
   0   9  17       22.82      -24.94     24.94 o 
   1   9  17        3.29       -9.07     25.91 o 
   2   9  17       20.26       20.78     27.53 o 
   3   9  17       16.21        5.69     23.12 o 
   4   9  17        7.85       30.65     27.93 o 
  -4  10  17       75.20       71.02     24.75 o 
  -3  10  17       39.82       41.34     26.13 o 
  -2  10  17        9.69       29.41     27.09 o 
  -1  10  17       24.60       36.60     26.29 o 
   0  10  17        0.05       16.98     25.04 o 
   1  10  17       24.65       47.11     25.04 o 
   2  10  17        9.71        0.70     27.09 o 
   3  10  17       39.82        4.80     24.18 o 
   4  10  17       75.10       45.06     21.65 o 
  -2  11  17        1.55      -28.69     28.69 o 
  -1  11  17       43.39      114.47     26.81 o 
   0  11  17        3.03       16.18     26.71 o 
   1  11  17       43.44      -11.03     28.45 o 
   2  11  17        1.55       13.59     29.23 o 
   0   0  18      998.14     1049.82     32.31 o 
   1   0  18      211.60      218.20     24.90 o 
   2   0  18      181.96      187.20     15.88 o 
   3   0  18        4.62       -2.56     22.98 o 
   4   0  18       22.72       42.19     14.70 o 
   5   0  18       34.12       33.47     21.66 o 
   6   0  18       13.65        1.15     16.64 o 
  -7   1  18        6.14       -9.48     17.72 o 
  -6   1  18       17.19       50.97     28.25 o 
  -5   1  18       21.62        1.44     22.46 o 
  -4   1  18        9.45       32.73     17.05 o 
  -3   1  18      367.84      386.62     19.08 o 
  -2   1  18       99.35       67.31     22.78 o 
  -1   1  18      244.22      266.94     25.47 o 
   0   1  18       31.24       24.66     16.14 o 
   1   1  18      244.43      269.97     25.57 o 
   2   1  18       99.26       86.99     22.74 o 
   3   1  18      367.70      376.93     24.48 o 
   4   1  18        9.49      -10.13     17.07 o 
   5   1  18       21.52       29.97     15.48 o 
   6   1  18       17.19       -4.56     26.41 o 
  -7   2  18        9.89       -1.71     21.49 o 
  -6   2  18       13.68       -6.83     25.45 o 
  -5   2  18       40.39       31.80     17.91 o 
  -4   2  18       23.98       23.55     15.37 o 
  -3   2  18      244.36      189.21     22.32 o 
  -2   2  18       59.48       83.82     23.76 o 
  -1   2  18      264.68      273.69     22.08 o 
   0   2  18      294.44      322.58     20.94 o 
   1   2  18      263.98      282.36     16.65 o 
   2   2  18       59.41       45.06     22.50 o 
   3   2  18      244.40      236.73     28.33 o 
   4   2  18       23.94       14.21     24.38 o 
   5   2  18       40.34       69.19     26.21 o 
  -7   3  18        0.76       22.71     17.34 o 
  -6   3  18        8.10       -7.37     19.34 o 
  -5   3  18       28.94       31.93     17.51 o 
  -4   3  18       63.64       41.34     22.10 o 
  -3   3  18      100.21       67.71     20.50 o 
  -2   3  18       25.46       13.45     17.96 o 
  -1   3  18       99.25       81.62     23.36 o 
   0   3  18       76.04       78.71     17.31 o 
   1   3  18       98.93      102.25     15.09 o 
   2   3  18       25.37       20.66     14.61 o 
   3   3  18      100.13      113.55     21.01 o 
   4   3  18       63.72       19.84     26.41 o 
   5   3  18       28.97       11.52     16.30 o 
  -7   4  18        2.72       20.90     18.75 o 
  -6   4  18       35.28       15.11     16.65 o 
  -5   4  18       34.08       16.61     18.88 o 
  -4   4  18       87.35       73.51     21.22 o 
  -3   4  18        0.36       -7.18     16.66 o 
  -2   4  18      152.00      156.77     19.48 o 
  -1   4  18      191.20      234.37     20.38 o 
   0   4  18       93.88       98.82     19.32 o 
   1   4  18      191.25      201.28     20.30 o 
   2   4  18      152.00      126.52     23.84 o 
   3   4  18        0.35       12.37     27.55 o 
   4   4  18       87.41      133.31     17.67 o 
   5   4  18       34.03        1.94     21.90 o 
   7   4  18        2.72        0.48     24.70 o 
  -6   5  18       11.04       15.01     18.97 o 
  -5   5  18       33.48       52.90     22.14 o 
  -4   5  18        5.72       29.59     21.84 o 
  -3   5  18      112.12      178.72     24.50 o 
  -2   5  18      204.96      151.85     21.76 o 
  -1   5  18       60.65       64.10     18.49 o 
   0   5  18       51.73       39.07     18.22 o 
   1   5  18       60.60       52.38     19.57 o 
   2   5  18      205.04      224.98     20.30 o 
   3   5  18      112.15      124.92     21.90 o 
   4   5  18        5.72       24.40     22.82 o 
   5   5  18       33.48        3.72     24.76 o 
   6   5  18       11.03       -9.67     23.82 o 
  -6   6  18       19.11       31.67     20.05 o 
  -5   6  18       23.66       41.06     16.12 o 
  -4   6  18       17.77       14.96     16.85 o 
  -3   6  18       24.64        9.42     15.53 o 
  -2   6  18      254.28      212.07     26.03 o 
  -1   6  18      128.12      138.54     18.36 o 
   0   6  18       13.58       -1.04     17.58 o 
   1   6  18      128.12      144.24     22.61 o 
   2   6  18      254.32      239.68     22.32 o 
   3   6  18       24.62       42.76     21.96 o 
   4   6  18       17.74        5.39     20.40 o 
   5   6  18       23.66       15.72     21.02 o 
   6   6  18       19.15       12.13     23.24 o 
  -5   7  18        1.92       16.37     19.21 o 
  -4   7  18       22.75       43.10     19.20 o 
  -3   7  18       59.59       63.53     17.62 o 
  -2   7  18        6.66        1.50     16.42 o 
  -1   7  18        5.38      -17.44     18.37 o 
   0   7  18      290.48      275.01     22.64 o 
   1   7  18        5.40       33.99     22.56 o 
   2   7  18        6.62       45.32     19.64 o 
   3   7  18       59.57       39.92     20.38 o 
   4   7  18       22.69        5.93     26.03 o 
   5   7  18        1.92       13.69     28.05 o 
  -5   8  18       13.06       15.27     20.42 o 
  -4   8  18       19.03       30.57     20.93 o 
  -3   8  18       30.50       31.01     19.36 o 
  -2   8  18       37.36       42.20     19.58 o 
  -1   8  18       50.09       35.21     19.58 o 
   0   8  18       38.00        5.17     20.52 o 
   1   8  18       50.09      100.86     24.52 o 
   2   8  18       37.40        8.05     24.28 o 
   3   8  18       30.51       47.80     21.54 o 
   4   8  18       19.01      -13.97     25.49 o 
   5   8  18       13.04       33.21     28.67 o 
  -4   9  18       10.51       27.40     22.63 o 
  -3   9  18        6.53        7.23     22.60 o 
  -2   9  18       14.19      -25.12     25.12 o 
  -1   9  18       28.88       32.41     25.65 o 
   0   9  18        5.67       -4.46     25.35 o 
   1   9  18       28.94       19.66     27.61 o 
   2   9  18       14.21       37.36     26.33 o 
   3   9  18        6.53        7.13     27.81 o 
   4   9  18       10.50       -7.13     19.66 o 
  -3  10  18        8.41      -28.33     28.33 o 
  -2  10  18        5.79       19.98     24.58 o 
  -1  10  18       26.95       37.06     26.81 o 
   0  10  18        2.17      -10.17     26.49 o 
   1  10  18       26.96        8.81     22.54 o 
   2  10  18        5.82       22.58     21.26 o 
   3  10  18        8.42      -27.91     27.91 o 
  -2  11  18       28.19      -30.75     30.75 o 
  -1  11  18        0.18       -6.97     27.61 o 
   0  11  18        0.54       -0.12     26.37 o 
   1  11  18        0.18        2.46     27.35 o 
   2  11  18       28.22       45.81     28.21 o 
   1   0  19        7.30       16.25     14.01 o 
   2   0  19        0.53        3.86     21.06 o 
   3   0  19      143.49      139.22     19.23 o 
   4   0  19      117.35       77.50     25.22 o 
   5   0  19        0.25       -5.93     15.52 o 
   6   0  19       22.59        8.37     23.34 o 
  -7   1  19        7.20       -2.24     19.01 o 
  -6   1  19        1.42       14.21     27.59 o 
  -5   1  19       15.37      -15.34     22.64 o 
  -4   1  19       34.47       37.60     14.41 o 
  -3   1  19      271.94      265.76     15.89 o 
  -2   1  19       36.08       46.91     22.20 o 
  -1   1  19       53.05       41.70     22.26 o 
   0   1  19       10.02       17.99     15.51 o 
   1   1  19       53.04       56.68     14.27 o 
   2   1  19       36.23       28.33     21.42 o 
   3   1  19      272.22      221.38     24.64 o 
   4   1  19       34.41       27.69     26.15 o 
   5   1  19       15.40       15.91     15.63 o 
   6   1  19        1.42       57.78     27.37 o 
  -7   2  19        1.11       14.57     29.91 o 
  -6   2  19       17.61       30.41     24.84 o 
  -5   2  19       50.13       24.02     21.14 o 
  -4   2  19      139.90      175.07     21.50 o 
  -3   2  19       90.52       70.87     16.68 o 
  -2   2  19      306.89      256.45     23.98 o 
  -1   2  19      193.99      211.37     23.96 o 
   0   2  19      412.44      411.72     22.53 o 
   1   2  19      194.24      191.84     33.10 o 
   2   2  19      306.76      314.71     27.29 o 
   3   2  19       90.57      116.13     24.80 o 
   4   2  19      140.04      121.98     28.95 o 
   5   2  19       50.18       61.48     22.62 o 
  -7   3  19       12.07       -7.38     18.90 o 
  -6   3  19       13.75       17.10     25.02 o 
  -5   3  19        7.12       22.86     17.96 o 
  -4   3  19       40.71        9.77     15.44 o 
  -3   3  19      157.09      170.81     24.20 o 
  -2   3  19       96.45      110.15     19.26 o 
  -1   3  19       48.67       52.93     16.81 o 
   0   3  19        1.42      -20.98     20.98 o 
   1   3  19       48.71       65.90     15.71 o 
   2   3  19       96.51       94.72     17.31 o 
   3   3  19      157.03      142.09     16.61 o 
   4   3  19       40.67       47.31     27.09 o 
   5   3  19        7.10      -10.52     16.10 o 
  -6   4  19        6.56       23.29     17.92 o 
  -5   4  19        6.01       14.53     24.98 o 
  -4   4  19       13.98       14.87     22.08 o 
  -3   4  19       23.15       37.24     15.43 o 
  -2   4  19       14.03       20.08     18.66 o 
  -1   4  19      490.30      494.85     22.70 o 
   0   4  19       40.32       11.91     22.02 o 
   1   4  19      490.28      470.12     22.60 o 
   2   4  19       14.06       10.85     20.08 o 
   3   4  19       23.06       30.37     25.53 o 
   4   4  19       13.95       39.95     16.28 o 
   6   4  19        6.58       12.85     20.24 o 
  -6   5  19       15.59       -9.55     17.22 o 
  -5   5  19        9.14        9.71     17.38 o 
  -4   5  19        9.65        3.90     20.52 o 
  -3   5  19      272.56      241.24     23.26 o 
  -2   5  19      341.10      366.06     26.47 o 
  -1   5  19       28.73       18.38     17.94 o 
   0   5  19       12.82       18.62     15.76 o 
   1   5  19       28.69       36.09     18.77 o 
   2   5  19      340.86      353.36     15.63 o 
   3   5  19      272.65      298.84     26.65 o 
   4   5  19        9.64       -4.06     20.76 o 
   5   5  19        9.12       48.45     20.20 o 
  -6   6  19       28.37       10.49     34.71 o 
  -5   6  19       25.69        2.96     19.01 o 
  -4   6  19       43.99       20.37     19.41 o 
  -3   6  19       14.95       15.94     21.88 o 
  -2   6  19      113.65      107.31     25.00 o 
  -1   6  19      171.74      139.81     20.38 o 
   0   6  19      175.53      158.12     18.83 o 
   1   6  19      171.68      167.92     18.74 o 
   2   6  19      113.75      128.29     20.86 o 
   3   6  19       14.96        5.21     18.24 o 
   4   6  19       43.96       24.72     25.41 o 
   5   6  19       25.65       22.52     24.88 o 
   6   6  19       28.35       11.77     30.47 o 
  -5   7  19       12.63       10.70     20.36 o 
  -4   7  19       13.54       -8.87     26.40 o 
  -3   7  19       10.79       16.52     19.47 o 
  -2   7  19       34.42       11.55     18.76 o 
  -1   7  19       37.92       33.87     18.39 o 
   0   7  19       12.33       40.54     22.36 o 
   1   7  19       37.91       53.77     19.46 o 
   2   7  19       34.46       41.96     19.66 o 
   3   7  19       10.80       49.83     23.90 o 
   4   7  19       13.54       19.90     21.44 o 
   5   7  19       12.63       27.05     23.54 o 
  -5   8  19        1.87      -11.17     22.00 o 
  -4   8  19       26.19       12.64     21.00 o 
  -3   8  19       26.21       20.75     20.94 o 
  -2   8  19      121.68      132.89     21.65 o 
  -1   8  19       46.91       79.56     24.18 o 
   0   8  19       46.16       44.48     20.86 o 
   1   8  19       46.89       56.36     23.62 o 
   2   8  19      121.70      180.04     26.51 o 
   3   8  19       26.18       20.54     22.98 o 
   4   8  19       26.13       19.76     25.87 o 
   5   8  19        1.87        7.21     28.17 o 
  -4   9  19        0.12       18.32     20.47 o 
  -3   9  19       57.63       64.32     21.84 o 
  -2   9  19        2.32       32.93     26.05 o 
  -1   9  19       83.84       96.80     23.98 o 
   0   9  19        4.79       34.53     22.90 o 
   1   9  19       83.75       71.99     23.64 o 
   2   9  19        2.33       43.86     26.37 o 
   3   9  19       57.71       65.06     28.75 o 
   4   9  19        0.12      -10.43     18.13 o 
  -3  10  19        1.01       -3.30     23.36 o 
  -2  10  19        1.64       50.63     27.47 o 
  -1  10  19       13.00        6.53     27.29 o 
   0  10  19        0.02       62.40     25.37 o 
   1  10  19       13.00       39.30     25.22 o 
   2  10  19        1.63       -6.27     25.61 o 
   3  10  19        1.01       -7.89     27.83 o 
  -1  11  19       10.98        3.40     30.17 o 
   0  11  19        0.55       -0.66     27.03 o 
   1  11  19       10.99      -11.45     26.99 o 
   0   0  20      962.17      975.90     31.31 o 
   1   0  20       46.61       55.28     15.63 o 
   2   0  20      121.39       98.88     24.64 o 
   3   0  20      272.51      279.16     25.16 o 
   4   0  20      371.54      334.69     30.03 o 
   5   0  20        1.10       -8.67     24.24 o 
   6   0  20        2.84       44.22     23.34 o 
   7   0  20        9.88       15.78     25.57 o 
  -7   1  20        5.95        0.22     17.88 o 
  -6   1  20        0.63       19.98     22.18 o 
  -5   1  20       16.07       13.23     21.38 o 
  -4   1  20       79.57       97.14     22.20 o 
  -3   1  20       75.07       14.75     23.84 o 
  -2   1  20       28.80       48.57     13.46 o 
  -1   1  20        1.32       11.71     18.60 o 
   0   1  20       11.73       19.25     13.76 o 
   1   1  20        1.31       17.74     16.52 o 
   2   1  20       28.74       41.33     15.50 o 
   3   1  20       75.09       81.38     24.14 o 
   4   1  20       79.53       63.74     27.57 o 
   5   1  20       16.06        2.73     15.83 o 
   6   1  20        0.62      -22.50     23.40 o 
  -7   2  20       24.23       18.84     26.31 o 
  -6   2  20       28.07       40.76     21.92 o 
  -5   2  20        9.54       32.15     24.06 o 
  -4   2  20      182.10      159.64     24.78 o 
  -3   2  20      389.41      374.59     23.48 o 
  -2   2  20       11.61        2.16     18.76 o 
  -1   2  20       37.01        6.87     22.90 o 
   0   2  20      156.11      174.56     18.44 o 
   1   2  20       36.91       10.96     16.53 o 
   2   2  20       11.61       -2.53     24.51 o 
   3   2  20      389.40      362.86     28.93 o 
   4   2  20      181.88      195.97     29.85 o 
   5   2  20        9.55      -26.83     26.83 o 
   6   2  20       28.06       65.89     27.57 o 
  -6   3  20        2.49      -13.33     27.53 o 
  -5   3  20       11.03       15.56     19.50 o 
  -4   3  20        3.11       -8.08     16.82 o 
  -3   3  20       38.89       14.19     19.46 o 
  -2   3  20      386.08      388.22     25.41 o 
  -1   3  20      350.59      359.23     20.45 o 
   0   3  20       35.31       24.59     16.09 o 
   1   3  20      350.41      352.09     20.71 o 
   2   3  20      386.15      373.25     21.50 o 
   3   3  20       38.93       -1.98     15.60 o 
   4   3  20        3.13      -17.11     19.58 o 
   5   3  20       11.04       48.07     26.43 o 
  -6   4  20       12.54       24.06     17.11 o 
  -5   4  20       24.00       19.48     21.38 o 
  -4   4  20        0.15        9.01     21.82 o 
  -3   4  20      202.66      195.27     25.73 o 
  -2   4  20      245.57      215.69     21.10 o 
  -1   4  20      220.98      175.19     24.66 o 
   0   4  20      139.42      161.30     20.50 o 
   1   4  20      221.14      234.01     21.46 o 
   2   4  20      245.63      238.58     25.33 o 
   3   4  20      202.55      196.54     20.46 o 
   4   4  20        0.16      -12.75     25.35 o 
  -6   5  20       22.47       -8.78     19.20 o 
  -5   5  20        2.42      -11.23     17.16 o 
  -4   5  20        2.82       -7.71     25.02 o 
  -3   5  20      148.28      121.58     20.18 o 
  -2   5  20       18.50       48.11     24.10 o 
  -1   5  20      129.38      161.72     23.63 o 
   0   5  20       96.11       73.44     18.79 o 
   1   5  20      129.16      150.15     23.00 o 
   2   5  20       18.44        3.17     16.28 o 
   3   5  20      148.31      123.56     20.62 o 
   4   5  20        2.83       -8.71     21.00 o 
   5   5  20        2.43      -23.06     23.06 o 
  -6   6  20        4.78       18.89     19.15 o 
  -5   6  20        0.46       23.72     19.25 o 
  -4   6  20        0.08        8.39     19.52 o 
  -3   6  20       12.46      -23.16     23.16 o 
  -2   6  20      246.45      223.18     24.42 o 
  -1   6  20       26.42       25.68     16.52 o 
   0   6  20        1.22        5.23     18.98 o 
   1   6  20       26.39       22.71     17.17 o 
   2   6  20      246.28      230.59     19.18 o 
   3   6  20       12.47       15.03     23.06 o 
   4   6  20        0.08        8.23     20.46 o 
   5   6  20        0.46        1.48     20.48 o 
   6   6  20        4.79       -3.64     24.20 o 
  -5   7  20        9.95        3.85     19.48 o 
  -4   7  20       32.12       54.94     20.07 o 
  -3   7  20       57.86       12.35     17.06 o 
  -2   7  20        0.97       10.20     16.62 o 
  -1   7  20       18.80        7.04     17.68 o 
   0   7  20        0.09       56.98     18.28 o 
   1   7  20       18.83       45.10     22.44 o 
   2   7  20        0.95       18.00     21.34 o 
   3   7  20       57.87       27.05     17.98 o 
   4   7  20       32.15       42.82     25.28 o 
   5   7  20        9.93      -25.73     25.73 o 
  -4   8  20       15.71      -23.24     32.22 o 
  -3   8  20       41.66       27.29     21.67 o 
  -2   8  20       35.46       32.81     20.11 o 
  -1   8  20       18.46      -19.86     24.36 o 
   0   8  20       91.29       86.45     26.91 o 
   1   8  20       18.42       42.88     25.08 o 
   2   8  20       35.49       -0.96     21.80 o 
   3   8  20       41.64       30.29     27.55 o 
   4   8  20       15.74       -2.76     23.70 o 
  -4   9  20       10.47       42.83     23.72 o 
  -3   9  20        0.74       26.30     21.76 o 
  -2   9  20        9.31       19.24     22.94 o 
  -1   9  20        8.05        1.98     22.12 o 
   0   9  20       37.34       33.07     22.52 o 
   1   9  20        8.05       12.91     26.61 o 
   2   9  20        9.34      -10.71     28.49 o 
   3   9  20        0.74      -25.20     28.47 o 
   4   9  20       10.47        7.47     28.70 o 
  -3  10  20       13.95        2.66     28.39 o 
  -2  10  20        6.76       40.92     26.69 o 
  -1  10  20        0.85        9.73     28.73 o 
   0  10  20       10.17      -13.29     26.33 o 
   1  10  20        0.86      -26.67     26.67 o 
   2  10  20        6.77      -24.46     25.55 o 
   3  10  20       13.96      -16.24     25.18 o 
   0  11  20        3.04       25.24     27.21 o 
   1   0  21      512.23      500.41     17.64 o 
   2   0  21      777.67      728.32     21.80 o 
   3   0  21        9.00       24.60     19.86 o 
   4   0  21       14.49        8.97     15.95 o 
   5   0  21       20.22       57.96     25.61 o 
   6   0  21       13.18       41.74     28.71 o 
   7   0  21        9.23        4.98     29.37 o 
  -7   1  21        4.94        6.97     30.37 o 
  -6   1  21        4.24        5.01     15.94 o 
  -5   1  21       30.58       32.33     17.49 o 
  -4   1  21       50.04       44.36     23.70 o 
  -3   1  21       22.24       24.06     19.28 o 
  -2   1  21      289.99      273.63     23.02 o 
  -1   1  21      139.92      150.53     15.11 o 
   0   1  21      319.50      340.23     16.15 o 
   1   1  21      140.00      182.99     34.39 o 
   2   1  21      289.95      314.01     16.52 o 
   3   1  21       22.26        7.11     23.80 o 
   4   1  21       50.06       22.46     21.86 o 
   5   1  21       30.66       30.15     16.73 o 
   6   1  21        4.24      -21.76     26.33 o 
  -6   2  21       70.28       51.07     27.67 o 
  -5   2  21       12.77       22.90     25.41 o 
  -4   2  21       45.45       37.48     19.12 o 
  -3   2  21      129.73      149.11     24.28 o 
  -2   2  21       98.01       73.31     19.78 o 
  -1   2  21      675.81      714.76     40.02 o 
   0   2  21      286.78      285.08     18.11 o 
   1   2  21      675.72      671.51     30.05 o 
   2   2  21       97.95      106.43     15.79 o 
   3   2  21      129.73      104.02     26.17 o 
   4   2  21       45.46       18.76     27.59 o 
   5   2  21       12.81       -9.65     26.57 o 
   6   2  21       70.22       55.92     29.81 o 
  -6   3  21       15.26      -22.22     23.74 o 
  -5   3  21        7.57       14.51     23.44 o 
  -4   3  21        2.65      -11.35     20.00 o 
  -3   3  21      122.22      115.73     23.80 o 
  -2   3  21       23.75       37.92     22.56 o 
  -1   3  21       20.26       17.50     15.30 o 
   0   3  21       14.73       17.79     16.78 o 
   1   3  21       20.23       30.46     18.25 o 
   2   3  21       23.73        7.48     15.73 o 
   3   3  21      122.38       98.74     45.24 o 
   4   3  21        2.67      -13.11     27.05 o 
   5   3  21        7.59       -2.58     26.81 o 
  -6   4  21       33.33        7.96     30.57 o 
  -5   4  21       31.39       29.21     25.39 o 
  -4   4  21       27.91       11.07     23.56 o 
  -3   4  21      101.84       77.36     23.76 o 
  -2   4  21      332.77      230.07     23.22 o 
  -1   4  21      138.56      132.37     23.80 o 
   0   4  21       29.86       59.50     23.12 o 
   1   4  21      138.53      161.20     20.32 o 
   3   4  21      101.89       79.47     17.66 o 
   4   4  21       27.87       16.36     27.45 o 
  -6   5  21        0.59      -20.13     39.25 o 
  -5   5  21       15.09       37.24     21.76 o 
  -4   5  21        9.40       37.60     21.06 o 
  -3   5  21       35.55       42.90     22.92 o 
  -2   5  21       47.82       17.10     23.56 o 
  -1   5  21       95.99      103.13     19.50 o 
   0   5  21       68.15       80.55     16.98 o 
   1   5  21       96.13      105.46     17.18 o 
   2   5  21       47.78       31.89     16.46 o 
   3   5  21       35.57      -19.80     22.86 o 
   4   5  21        9.45       32.59     24.58 o 
   5   5  21       15.09        5.99     24.58 o 
   6   5  21        0.59        1.86     29.53 o 
  -5   6  21        3.41        8.56     17.33 o 
  -4   6  21        8.23       20.98     18.14 o 
  -3   6  21       10.86      -15.44     20.16 o 
  -2   6  21       26.05        4.80     19.14 o 
  -1   6  21       53.53       45.47     16.44 o 
   0   6  21       37.00       55.58     17.36 o 
   1   6  21       53.59       31.12     19.58 o 
   2   6  21       26.05       10.13     17.21 o 
   3   6  21       10.83        7.53     24.68 o 
   4   6  21        8.24      -22.10     23.92 o 
   5   6  21        3.41       11.69     25.45 o 
  -5   7  21        2.45        9.54     22.31 o 
  -4   7  21       83.82       77.83     25.86 o 
  -3   7  21       20.73       11.35     16.35 o 
  -2   7  21       16.31       11.24     16.96 o 
  -1   7  21       83.96      101.85     19.53 o 
   0   7  21       73.35       33.58     36.24 o 
   1   7  21       83.80       93.15     20.70 o 
   2   7  21       16.34       17.80     23.72 o 
   3   7  21       20.74       17.23     31.80 o 
   4   7  21       83.85      111.25     27.25 o 
   5   7  21        2.46      -12.61     24.42 o 
  -4   8  21        2.49       21.45     21.46 o 
  -3   8  21       20.99       -5.43     19.47 o 
  -2   8  21       21.25       20.31     18.34 o 
  -1   8  21       55.32       43.98     26.33 o 
   0   8  21        0.01       -0.06     27.23 o 
   1   8  21       55.44       55.11     25.83 o 
   2   8  21       21.27        9.51     25.49 o 
   3   8  21       21.01       22.82     27.17 o 
   4   8  21        2.47      -20.14     27.37 o 
  -3   9  21       21.34       31.78     22.21 o 
  -2   9  21       29.20       54.63     24.04 o 
  -1   9  21       19.99       23.86     23.96 o 
   0   9  21        4.84       -6.67     21.84 o 
   1   9  21       20.01       -0.98     26.61 o 
   2   9  21       29.21       14.21     24.20 o 
   3   9  21       21.29       27.51     24.38 o 
  -2  10  21       47.04       60.02     25.22 o 
  -1  10  21        7.85      -28.65     28.65 o 
   0  10  21       17.24        8.73     24.32 o 
   1  10  21        7.86      -26.67     26.67 o 
   2  10  21       47.07       45.95     29.37 o 
   0   0  22      132.51      145.42     20.78 o 
   1   0  22      155.62      174.17     17.93 o 
   2   0  22      411.82      418.25     26.39 o 
   3   0  22       26.13       31.23     25.02 o 
   4   0  22        8.18      -25.71     25.71 o 
   5   0  22       11.43       14.99     21.76 o 
   6   0  22        1.59       20.04     26.83 o 
  -6   1  22       22.68       39.80     17.30 o 
  -5   1  22       37.93       24.88     23.88 o 
  -4   1  22       96.27      108.15     21.74 o 
  -3   1  22      174.28      161.95     16.62 o 
  -2   1  22       24.68       19.60     19.64 o 
  -1   1  22       55.03       70.38     17.07 o 
   0   1  22       90.95      116.45     15.08 o 
   1   1  22       55.02       57.90     21.21 o 
   2   1  22       24.60       12.07     22.60 o 
   3   1  22      174.36      192.39     26.49 o 
   4   1  22       96.25       98.98     29.27 o 
   5   1  22       38.07       34.79     23.26 o 
   6   1  22       22.64       87.71     27.01 o 
  -6   2  22        3.69       -0.52     26.61 o 
  -5   2  22       51.64       41.88     22.82 o 
  -4   2  22       28.94       56.30     22.26 o 
  -3   2  22       83.55       77.84     20.26 o 
  -2   2  22      513.81      518.81     25.79 o 
  -1   2  22      459.63      472.61     17.81 o 
   0   2  22      153.76      178.76     27.42 o 
   1   2  22      459.71      456.35     36.39 o 
   2   2  22      513.84      470.78     31.05 o 
   3   2  22       83.60       44.72     26.31 o 
   4   2  22       28.85       53.15     26.33 o 
   5   2  22       51.68       42.86     25.71 o 
   6   2  22        3.69       33.11     24.36 o 
  -6   3  22       19.46       53.25     29.89 o 
  -5   3  22        4.80        2.38     20.94 o 
  -4   3  22       68.40       45.34     25.67 o 
  -3   3  22       12.81       14.75     22.20 o 
  -2   3  22       13.26       40.82     23.32 o 
  -1   3  22      112.50      129.74     22.46 o 
   0   3  22      135.90      158.99     17.16 o 
   1   3  22      112.32      121.20     18.03 o 
   2   3  22       13.22       18.24     25.47 o 
   3   3  22       12.83       22.39     16.81 o 
   4   3  22       68.39       74.91     27.43 o 
   5   3  22        4.80        8.07     27.37 o 
  -6   4  22        6.10       33.23     29.53 o 
  -5   4  22       52.82      105.26     22.16 o 
  -4   4  22       14.96       20.32     20.54 o 
  -3   4  22       25.14       37.20     18.84 o 
  -2   4  22        8.84      -18.32     23.14 o 
  -1   4  22       67.20       87.13     15.85 o 
   0   4  22        8.45      -23.20     23.20 o 
   1   4  22       67.12       39.60     20.40 o 
   2   4  22        8.85       -0.36     20.32 o 
   3   4  22       25.13       12.42     17.85 o 
   4   4  22       14.99       20.35     16.50 o 
   5   4  22       52.85       37.84     21.24 o 
  -6   5  22       17.90       14.23     18.68 o 
  -5   5  22        6.44       15.92     23.20 o 
  -4   5  22        2.65      -25.71     25.71 o 
  -3   5  22       25.85       10.73     21.60 o 
  -2   5  22       46.94       72.11     21.94 o 
  -1   5  22       32.96       25.12     20.02 o 
   0   5  22        0.64      -12.08     16.22 o 
   1   5  22       32.90       34.70     17.06 o 
   2   5  22       46.81       51.87     18.49 o 
   3   5  22       25.91       50.63     20.98 o 
   4   5  22        2.66       17.78     21.44 o 
   5   5  22        6.41      -20.28     20.28 o 
   6   5  22       17.89       63.56     23.82 o 
  -5   6  22       16.04       15.72     45.42 o 
  -4   6  22        4.59       12.50     16.47 o 
  -3   6  22       14.41        0.22     24.32 o 
  -2   6  22       22.52       36.12     19.54 o 
  -1   6  22        3.03        4.44     18.38 o 
   0   6  22       35.94       39.46     19.54 o 
   1   6  22        3.00       -1.98     18.32 o 
   2   6  22       22.49       13.39     17.17 o 
   3   6  22       14.46        2.38     20.46 o 
   4   6  22        4.57       10.93     19.78 o 
   5   6  22       16.07       15.96     22.30 o 
  -5   7  22       14.67       11.14     20.07 o 
  -4   7  22        9.46       -9.60     21.91 o 
  -3   7  22        8.63        4.17     18.50 o 
  -2   7  22       12.43       35.22     18.17 o 
  -1   7  22        0.26       14.45     17.50 o 
   0   7  22       43.03       30.87     24.58 o 
   1   7  22        0.25       43.68     22.88 o 
   2   7  22       12.42      -20.40     26.21 o 
   3   7  22        8.59       12.21     24.28 o 
   4   7  22        9.49       29.11     22.74 o 
   5   7  22       14.66       43.60     25.37 o 
  -4   8  22        5.75       46.08     39.34 o 
  -3   8  22       30.42        1.41     22.13 o 
  -2   8  22        5.73        6.41     17.90 o 
  -1   8  22       72.36       39.20     23.36 o 
   0   8  22        0.00       23.08     26.11 o 
   1   8  22       72.27      127.43     27.61 o 
   2   8  22        5.76      -23.32     26.77 o 
   3   8  22       30.40        7.71     28.85 o 
   4   8  22        5.76       26.46     20.83 o 
  -3   9  22       29.98        6.18     21.00 o 
  -2   9  22       17.96       24.04     27.15 o 
  -1   9  22       35.67       59.40     24.02 o 
   0   9  22       22.59       62.64     28.11 o 
   1   9  22       35.68       67.19     23.92 o 
   2   9  22       17.96       17.08     30.05 o 
   3   9  22       29.99        1.12     27.53 o 
  -2  10  22        0.97      -26.99     26.99 o 
  -1  10  22       32.46       18.68     28.71 o 
   0  10  22       14.84        1.98     26.45 o 
   1  10  22       32.51       36.96     27.01 o 
   2  10  22        0.97      -14.29     26.99 o 
   1   0  23      420.47      442.02     16.95 o 
   2   0  23      114.43      124.38     26.71 o 
   3   0  23        9.84        8.21     22.28 o 
   4   0  23       30.07       19.50     25.04 o 
   5   0  23       51.57       75.69     29.73 o 
   6   0  23       10.19       -4.92     28.89 o 
  -6   1  23        7.57        9.73     24.28 o 
  -5   1  23        8.95       11.81     26.07 o 
  -4   1  23        7.46       24.84     22.90 o 
  -3   1  23      115.46       92.95     23.16 o 
  -2   1  23       32.14       52.61     19.00 o 
  -1   1  23      193.54      210.21     24.36 o 
   0   1  23      824.20      813.40     28.74 o 
   1   1  23      193.48      207.20     21.34 o 
   2   1  23       32.17       35.31     22.14 o 
   3   1  23      115.58      127.81     25.99 o 
   4   1  23        7.48        7.93     27.15 o 
   5   1  23        8.97       13.85     26.79 o 
   6   1  23        7.55       45.44     22.76 o 
  -6   2  23        9.04       26.77     27.71 o 
  -5   2  23       22.53        1.66     27.35 o 
  -4   2  23       61.94       43.02     20.18 o 
  -3   2  23       55.89       42.12     17.74 o 
  -2   2  23      127.72      117.16     20.06 o 
  -1   2  23      233.47      235.21     18.41 o 
   0   2  23       13.93        2.65     14.72 o 
   1   2  23      233.33      244.49     17.41 o 
   2   2  23      127.69       94.61     25.67 o 
   3   2  23       55.80       79.57     15.70 o 
   4   2  23       61.80      121.92     28.79 o 
   5   2  23       22.54        5.73     25.71 o 
   6   2  23        9.04       -5.39     29.61 o 
  -6   3  23        6.97       12.89     25.26 o 
  -5   3  23       33.14        2.54     28.37 o 
  -4   3  23       20.22       -5.43     19.30 o 
  -3   3  23       31.01       25.91     18.62 o 
  -2   3  23      144.74      124.90     23.92 o 
  -1   3  23      351.22      344.78     38.15 o 
   0   3  23      445.44      433.14     61.89 o 
   1   3  23      351.16      381.75     20.35 o 
   2   3  23      144.60      172.69     26.08 o 
   3   3  23       31.07       13.91     15.93 o 
   4   3  23       20.26       20.67     18.39 o 
   5   3  23       33.17       23.48     27.65 o 
  -6   4  23       16.28        3.16     26.27 o 
  -5   4  23        8.72        5.21     25.12 o 
  -4   4  23       18.23       22.08     25.93 o 
  -3   4  23       12.13      -14.67     20.34 o 
  -2   4  23       16.59       34.23     19.40 o 
  -1   4  23       38.47       53.81     18.44 o 
   0   4  23      630.40      645.70     26.67 o 
   1   4  23       38.38       28.93     20.86 o 
   2   4  23       16.57       23.72     19.06 o 
   3   4  23       12.13       15.20     16.08 o 
   4   4  23       18.30       43.06     16.77 o 
   5   4  23        8.70       -2.85     16.45 o 
   6   4  23       16.27       19.90     25.06 o 
  -5   5  23        5.18       10.29     24.52 o 
  -4   5  23       12.73       -2.82     23.56 o 
  -3   5  23       55.75       80.00     21.16 o 
  -2   5  23       10.02       -0.96     22.74 o 
  -1   5  23      128.38      104.78     22.86 o 
   0   5  23       77.71       95.99     18.85 o 
   1   5  23      128.32      120.39     17.75 o 
   2   5  23       10.01       21.22     18.68 o 
   3   5  23       55.66       63.28     24.70 o 
   4   5  23       12.72       15.40     24.62 o 
   5   5  23        5.17       13.69     24.78 o 
  -5   6  23        7.90       -4.04     26.27 o 
  -4   6  23        9.35       -9.63     24.64 o 
  -3   6  23        4.43      -24.62     24.62 o 
  -2   6  23       35.55       33.37     17.28 o 
  -1   6  23       28.06       55.72     23.44 o 
   0   6  23      202.16      206.18     18.97 o 
   1   6  23       28.01       33.06     17.93 o 
   2   6  23       35.54       47.31     19.79 o 
   3   6  23        4.42       14.83     23.90 o 
   4   6  23        9.35       32.17     22.86 o 
   5   6  23        7.92      -26.23     28.33 o 
  -4   7  23       15.91       35.69     19.42 o 
  -3   7  23        1.79        3.26     19.56 o 
  -2   7  23       29.39       37.91     19.29 o 
  -1   7  23       34.79       49.99     18.55 o 
   0   7  23       63.07       50.15     21.48 o 
   1   7  23       34.81       13.03     24.56 o 
   2   7  23       29.35       26.87     25.71 o 
   3   7  23        1.78       14.41     24.70 o 
   4   7  23       15.91       27.89     27.71 o 
  -4   8  23        4.60       10.44     20.93 o 
  -3   8  23       36.49       14.05     22.81 o 
  -2   8  23       12.81        7.40     18.84 o 
  -1   8  23        6.72       12.19     21.48 o 
   0   8  23       31.26       -1.84     26.11 o 
   1   8  23        6.72       -8.93     21.90 o 
   2   8  23       12.78       36.26     25.77 o 
   3   8  23       36.49       11.71     29.31 o 
   4   8  23        4.61       25.56     21.28 o 
  -3   9  23        3.29      -14.92     21.66 o 
  -2   9  23       31.20       30.65     28.99 o 
  -1   9  23       24.94       44.42     25.24 o 
   0   9  23       20.79       14.13     27.47 o 
   1   9  23       24.94        2.34     27.47 o 
   2   9  23       31.20       36.28     27.01 o 
   3   9  23        3.29       22.34     29.57 o 
  -1  10  23        5.18       19.04     28.65 o 
   0  10  23        2.78       18.44     28.47 o 
   1  10  23        5.19      -14.01     27.87 o 
   0   0  24      385.87      412.75     23.54 o 
   1   0  24       11.91       36.64     22.22 o 
   2   0  24      193.55      172.45     26.99 o 
   3   0  24        2.11       11.31     20.64 o 
   4   0  24      142.37      118.82     26.87 o 
   5   0  24        0.06       24.72     23.14 o 
   6   0  24       16.93      -13.91     27.65 o 
  -6   1  24        0.88      -29.93     29.93 o 
  -5   1  24       14.60       21.66     22.54 o 
  -4   1  24       16.95       56.74     24.04 o 
  -3   1  24        7.19      -21.06     21.06 o 
  -2   1  24      387.30      408.08     22.86 o 
  -1   1  24      139.49      177.04     40.52 o 
   0   1  24       41.85       44.99     18.43 o 
   1   1  24      139.54      137.95     17.60 o 
   2   1  24      387.06      357.71     29.63 o 
   3   1  24        7.13      -27.61     38.65 o 
   4   1  24       16.97       42.58     26.49 o 
   5   1  24       14.58       10.49     25.71 o 
   6   1  24        0.88        5.31     18.08 o 
  -6   2  24       21.98       48.93     24.34 o 
  -5   2  24       53.28       39.68     26.79 o 
  -4   2  24        6.14       -7.49     25.43 o 
  -3   2  24       62.68       62.98     21.90 o 
  -2   2  24       42.06       20.54     20.66 o 
  -1   2  24        0.20      -14.41     15.12 o 
   0   2  24       31.76       32.63     23.35 o 
   1   2  24        0.20        4.64     17.12 o 
   2   2  24       42.07       34.68     23.50 o 
   3   2  24       62.81       61.64     16.02 o 
   4   2  24        6.16       18.38     26.81 o 
   5   2  24       53.31       75.89     17.35 o 
   6   2  24       21.97       -1.28     30.29 o 
  -6   3  24        7.84       34.55     31.47 o 
  -5   3  24       10.73        2.06     23.18 o 
  -4   3  24       20.28       16.02     23.06 o 
  -3   3  24       78.06       86.11     21.12 o 
  -2   3  24       28.73       23.86     19.40 o 
  -1   3  24      435.08      447.18     18.98 o 
   0   3  24      513.32      518.39     21.41 o 
   1   3  24      434.93      398.21     21.54 o 
   2   3  24       28.70       41.40     17.61 o 
   3   3  24       77.97       54.12     17.55 o 
   4   3  24       20.29       23.95     16.83 o 
   5   3  24       10.73        9.25     31.09 o 
   6   3  24        7.86       17.36     25.83 o 
  -5   4  24        9.13        2.94     26.75 o 
  -4   4  24       10.93      -10.77     22.62 o 
  -3   4  24       43.06       30.49     24.06 o 
  -2   4  24       14.58       11.27     18.68 o 
  -1   4  24       20.12       10.23     17.82 o 
   0   4  24       69.56       87.49     25.45 o 
   1   4  24       20.18       47.69     21.32 o 
   2   4  24       14.64        9.95     23.28 o 
   3   4  24       43.00       42.06     18.59 o 
   4   4  24       10.93       11.08     18.05 o 
   5   4  24        9.14       33.23     19.78 o 
  -5   5  24       23.15       20.70     23.32 o 
  -4   5  24        0.84        7.31     20.38 o 
  -3   5  24       25.53       19.16     21.16 o 
  -2   5  24       19.10      -23.56     23.92 o 
  -1   5  24       18.47        4.22     23.60 o 
   0   5  24      330.03      304.17     18.74 o 
   1   5  24       18.47        6.03     16.37 o 
   2   5  24       19.12       11.90     19.68 o 
   3   5  24       25.52       12.83     22.62 o 
   4   5  24        0.84      -19.40     19.40 o 
   5   5  24       23.15       21.86     23.02 o 
  -5   6  24        7.67        2.06     18.93 o 
  -4   6  24       27.57       36.28     24.54 o 
  -3   6  24        8.20      -24.36     24.36 o 
  -2   6  24       34.66       43.61     17.38 o 
  -1   6  24       76.64       99.68     18.59 o 
   0   6  24       61.34       61.64     20.99 o 
   1   6  24       76.75       78.08     18.48 o 
   2   6  24       34.58        8.19     17.90 o 
   3   6  24        8.18       11.07     18.18 o 
   4   6  24       27.62       -2.18     23.42 o 
   5   6  24        7.67       25.00     24.28 o 
  -4   7  24        2.76        9.37     21.07 o 
  -3   7  24        1.64        8.13     23.03 o 
  -2   7  24       54.68       42.05     21.08 o 
  -1   7  24      114.97      118.38     20.80 o 
   0   7  24        1.85       21.64     21.11 o 
   1   7  24      114.95      104.46     20.00 o 
   2   7  24       54.64       45.67     24.98 o 
   3   7  24        1.63        9.17     26.05 o 
   4   7  24        2.77        9.47     23.58 o 
  -3   8  24        6.94      -18.93     18.93 o 
  -2   8  24       69.44       80.02     20.23 o 
  -1   8  24       29.89       20.36     21.90 o 
   0   8  24       21.60      -25.49     25.49 o 
   1   8  24       29.93       27.81     27.47 o 
   2   8  24       69.47       93.03     23.64 o 
   3   8  24        6.93      -19.60     28.03 o 
  -2   9  24       39.87       34.79     30.89 o 
  -1   9  24       21.08       13.29     23.88 o 
   0   9  24       21.99       58.06     23.48 o 
   1   9  24       21.11       37.82     24.22 o 
   2   9  24       39.94       20.72     24.78 o 
   1   0  25       74.39       67.01     18.25 o 
   2   0  25       17.66       55.59     26.63 o 
   3   0  25        2.70       15.36     24.56 o 
   4   0  25        0.25      -13.27     21.78 o 
   5   0  25        0.95        1.18     27.79 o 
   6   0  25        0.02       -1.70     26.79 o 
  -6   1  25        0.18      -24.28     25.00 o 
  -5   1  25       11.45       69.19     28.75 o 
  -4   1  25        6.33       22.12     21.52 o 
  -3   1  25       88.40       89.73     20.98 o 
  -2   1  25      161.94      158.00     23.02 o 
  -1   1  25      176.45      180.59     17.88 o 
   0   1  25       54.32       52.70     16.98 o 
   1   1  25      176.36      189.94     16.16 o 
   2   1  25      161.93      144.91     18.57 o 
   3   1  25       88.34       60.70     30.13 o 
   4   1  25        6.29       21.40     25.14 o 
   5   1  25       11.42       20.06     26.39 o 
   6   1  25        0.18      -25.63     25.63 o 
  -6   2  25       12.23       12.61     32.61 o 
  -5   2  25       35.51       59.26     23.26 o 
  -4   2  25       58.45       49.19     28.63 o 
  -3   2  25       11.81       10.61     21.78 o 
  -2   2  25       22.61       -1.84     21.76 o 
  -1   2  25        5.43       17.82     17.45 o 
   0   2  25        0.02        3.36     23.96 o 
   1   2  25        5.42       32.53     17.26 o 
   2   2  25       22.56       14.07     17.34 o 
   3   2  25       11.80       -7.74     21.59 o 
   4   2  25       58.52       55.47     25.14 o 
   5   2  25       35.50       32.27     29.95 o 
   6   2  25       12.24       42.22     29.55 o 
  -5   3  25       50.40       82.26     27.61 o 
  -4   3  25        0.80       11.33     25.08 o 
  -3   3  25       22.89        0.68     20.26 o 
  -2   3  25       57.65       91.43     15.98 o 
  -1   3  25      111.76       80.32     17.72 o 
   0   3  25      128.78      148.21     18.21 o 
   1   3  25      111.69       87.38     17.54 o 
   2   3  25       57.59       55.14     15.22 o 
   3   3  25       22.94       21.17     18.06 o 
   4   3  25        0.80      -10.64     16.78 o 
   5   3  25       50.49       31.08     19.98 o 
  -5   4  25        4.43      -17.30     23.16 o 
  -4   4  25        1.10       26.43     19.90 o 
  -3   4  25       62.60      104.14     24.30 o 
  -2   4  25      100.39      107.16     36.40 o 
  -1   4  25      133.44      132.95     16.51 o 
   0   4  25       23.00       25.87     16.96 o 
   1   4  25      133.32      120.82     21.58 o 
   2   4  25      100.29      109.15     19.09 o 
   3   4  25       62.67       61.08     28.25 o 
   4   4  25        1.11       -8.73     16.55 o 
   5   4  25        4.45       -9.26     19.68 o 
  -5   5  25       30.73        8.81     29.71 o 
  -4   5  25        0.43       -0.52     19.90 o 
  -3   5  25        1.11       -8.93     20.12 o 
  -2   5  25       24.99       21.34     25.65 o 
  -1   5  25      278.35      289.53     23.76 o 
   0   5  25        5.23       -2.72     18.67 o 
   1   5  25      278.18      263.50     22.02 o 
   2   5  25       25.02       16.31     19.82 o 
   3   5  25        1.11        8.77     25.14 o 
   4   5  25        0.43      -10.47     23.92 o 
   5   5  25       30.79       33.77     27.55 o 
  -4   6  25       10.36      -22.52     22.52 o 
  -3   6  25       12.52       20.48     23.06 o 
  -2   6  25       93.26       60.19     19.09 o 
  -1   6  25        7.49        4.60     17.72 o 
   0   6  25        0.13      -15.20     20.30 o 
   1   6  25        7.46       26.01     19.42 o 
   2   6  25       93.28       75.67     19.92 o 
   3   6  25       12.57       13.04     17.90 o 
   4   6  25       10.39       -4.18     24.50 o 
  -4   7  25        9.84       -0.12     25.10 o 
  -3   7  25        0.36        4.25     18.77 o 
  -2   7  25        4.91       10.86     20.84 o 
  -1   7  25       37.75       17.51     20.81 o 
   0   7  25      184.44      183.54     20.91 o 
   1   7  25       37.82       17.62     23.46 o 
   2   7  25        4.93      -25.41     25.41 o 
   3   7  25        0.36      -15.38     27.59 o 
   4   7  25        9.82       15.45     19.12 o 
  -3   8  25       44.28       22.62     21.00 o 
  -2   8  25       10.20       10.59     19.48 o 
  -1   8  25       27.69       36.94     28.23 o 
   0   8  25       18.22       44.34     23.88 o 
   1   8  25       27.69       58.00     23.72 o 
   2   8  25       10.22      -24.42     24.42 o 
   3   8  25       44.33       70.35     29.23 o 
  -1   9  25       10.39       28.11     28.37 o 
   0   9  25       50.65       69.03     29.19 o 
   1   9  25       10.41       -8.43     27.71 o 
   0   0  26       48.44       41.32     26.09 o 
   1   0  26        4.11       -3.54     16.43 o 
   2   0  26       39.03       41.13     18.11 o 
   3   0  26        0.50       -9.37     25.53 o 
   4   0  26        2.21       11.81     25.73 o 
   5   0  26        1.92       22.40     26.55 o 
  -5   1  26        9.52       22.32     24.78 o 
  -4   1  26        8.56        6.47     26.35 o 
  -3   1  26       15.76       49.83     19.78 o 
  -2   1  26      109.67      119.76     26.78 o 
  -1   1  26      106.97      109.80     19.01 o 
   0   1  26        4.53       -2.13     17.70 o 
   1   1  26      106.97      157.05     34.78 o 
   2   1  26      109.64      103.82     16.39 o 
   3   1  26       15.83       12.12     15.12 o 
   4   1  26        8.59       -4.54     27.25 o 
   5   1  26        9.55       11.47     18.09 o 
  -5   2  26       20.45        3.28     29.73 o 
  -4   2  26        6.84       17.64     27.17 o 
  -3   2  26       49.31       50.85     24.46 o 
  -2   2  26       17.24       -2.31     17.43 o 
  -1   2  26      236.25      243.22     17.35 o 
   0   2  26       97.78       52.32     17.61 o 
   1   2  26      236.09      227.04     18.84 o 
   2   2  26       17.21       43.35     18.80 o 
   3   2  26       49.35       52.67     27.11 o 
   4   2  26        6.85       26.29     25.06 o 
   5   2  26       20.43       11.35     28.51 o 
  -5   3  26        2.74       -1.16     30.93 o 
  -4   3  26       17.12       10.03     26.25 o 
  -3   3  26       17.89       -6.15     20.58 o 
  -2   3  26       12.08       -9.16     15.23 o 
  -1   3  26       12.96        9.75     15.36 o 
   0   3  26        1.42      -15.41     15.41 o 
   1   3  26       12.88       25.79     16.65 o 
   2   3  26       12.13        8.20     19.86 o 
   3   3  26       17.90       16.86     29.37 o 
   4   3  26       17.12       12.63     20.05 o 
   5   3  26        2.76       12.16     21.33 o 
  -5   4  26        3.90       27.71     28.65 o 
  -4   4  26       13.86      -16.84     24.36 o 
  -3   4  26       27.64        7.73     22.70 o 
  -2   4  26       16.62        2.36     16.78 o 
  -1   4  26       34.60       14.35     17.80 o 
   0   4  26      115.77      137.19     17.23 o 
   1   4  26       34.54       66.35     15.38 o 
   2   4  26       16.63        2.88     19.32 o 
   3   4  26       27.72       -3.12     32.09 o 
   4   4  26       13.85       22.71     19.93 o 
   5   4  26        3.90       -6.63     20.88 o 
  -4   5  26       20.78       -2.70     25.43 o 
  -3   5  26       21.72       -9.93     20.26 o 
  -2   5  26       10.20       54.31     24.04 o 
  -1   5  26       40.24       34.43     24.92 o 
   0   5  26      121.52      139.37     44.98 o 
   1   5  26       40.31       29.25     19.27 o 
   2   5  26       10.20       14.20     19.48 o 
   3   5  26       21.73       74.63     22.86 o 
   4   5  26       20.76       -7.33     21.58 o 
  -4   6  26       44.29       75.51     25.02 o 
  -3   6  26        1.60       34.15     23.12 o 
  -2   6  26        5.91        8.20     19.07 o 
  -1   6  26       24.22       11.09     19.65 o 
   0   6  26        4.85       10.99     19.06 o 
   1   6  26       24.15       30.81     20.84 o 
   2   6  26        5.93        3.33     20.51 o 
   3   6  26        1.62       -1.76     17.89 o 
   4   6  26       44.30       71.75     28.45 o 
  -3   7  26        2.40       -4.53     16.41 o 
  -2   7  26        0.37        9.48     20.59 o 
  -1   7  26       40.08       10.28     18.70 o 
   0   7  26       37.12        4.44     24.60 o 
   1   7  26       40.07       55.61     25.37 o 
   2   7  26        0.37       30.39     22.86 o 
   3   7  26        2.40        6.17     28.73 o 
  -2   8  26        0.05        4.28     20.29 o 
  -1   8  26       34.65       -7.27     27.95 o 
   0   8  26       78.16       25.69     29.59 o 
   1   8  26       34.64       53.25     28.19 o 
   2   8  26        0.05      -13.63     29.31 o 
   0   9  26        0.17       -8.55     29.25 o 
   1   0  27       75.41      124.19     17.94 o 
   2   0  27       35.23       24.22     40.67 o 
   3   0  27       71.19       51.47     26.29 o 
   4   0  27        0.84        4.74     28.03 o 
   5   0  27       28.78       29.23     22.78 o 
  -5   1  27       25.67       24.44     17.16 o 
  -4   1  27       17.16       30.47     27.23 o 
  -3   1  27       41.05       60.08     21.78 o 
  -2   1  27       13.73       34.93     18.16 o 
  -1   1  27       17.92       24.20     16.71 o 
   0   1  27       95.19      134.15     19.62 o 
   1   1  27       17.91       38.55     31.79 o 
   2   1  27       13.74        1.22     16.18 o 
   3   1  27       41.05       48.87     22.58 o 
   4   1  27       17.18       -2.44     25.24 o 
   5   1  27       25.71       33.03     28.13 o 
  -5   2  27        3.65      -18.42     27.83 o 
  -4   2  27        4.15      -25.16     25.49 o 
  -3   2  27       36.13       30.27     25.69 o 
  -2   2  27      141.20      157.88     33.55 o 
  -1   2  27       23.50        2.50     17.61 o 
   0   2  27      130.78      150.45     18.40 o 
   1   2  27       23.45       12.17     15.24 o 
   2   2  27      141.01      180.55     17.31 o 
   3   2  27       36.23       30.07     27.99 o 
   4   2  27        4.13       -4.97     19.23 o 
   5   2  27        3.66       16.66     19.34 o 
  -5   3  27       17.67       21.62     29.31 o 
  -4   3  27        2.42       12.55     25.08 o 
  -3   3  27       15.46       -2.66     20.72 o 
  -2   3  27        7.82       10.87     17.39 o 
  -1   3  27       90.03       97.69     18.09 o 
   0   3  27        0.33       -2.04     26.50 o 
   1   3  27       90.11      110.79     30.25 o 
   2   3  27        7.80       12.64     27.74 o 
   3   3  27       15.44       21.68     29.31 o 
   4   3  27        2.40       10.56     19.22 o 
   5   3  27       17.67        5.22     19.38 o 
  -5   4  27        8.32        9.69     30.85 o 
  -4   4  27       14.98       19.00     27.21 o 
  -3   4  27        6.59      -23.32     23.32 o 
  -2   4  27       14.09      -23.85     35.80 o 
  -1   4  27       42.00       62.18     17.31 o 
   0   4  27        2.16       19.28     18.66 o 
   1   4  27       41.96       24.76     16.69 o 
   2   4  27       14.13       -4.05     18.04 o 
   3   4  27        6.56       -1.40     16.08 o 
   4   4  27       14.98       11.13     31.75 o 
   5   4  27        8.31        8.21     21.82 o 
  -4   5  27       50.40       81.02     29.25 o 
  -3   5  27        1.67        2.54     20.22 o 
  -2   5  27       49.47       46.80     21.23 o 
  -1   5  27        1.77       37.62     19.96 o 
   0   5  27        1.86        9.03     20.88 o 
   1   5  27        1.78       13.37     18.93 o 
   2   5  27       49.36       53.84     18.97 o 
   3   5  27        1.67        9.65     20.04 o 
   4   5  27       50.40       43.74     28.53 o 
  -4   6  27        6.07        6.83     23.34 o 
  -3   6  27        5.41       45.75     25.00 o 
  -2   6  27       34.75       22.72     20.10 o 
  -1   6  27       39.24       58.98     16.69 o 
   0   6  27       41.97       54.71     19.62 o 
   1   6  27       39.33       53.81     18.55 o 
   2   6  27       34.77       15.08     18.36 o 
   3   6  27        5.41       16.94     18.81 o 
   4   6  27        6.07        8.75     28.67 o 
  -3   7  27       27.62       25.45     20.48 o 
  -2   7  27       30.23       25.36     21.58 o 
  -1   7  27       18.45        8.50     24.74 o 
   0   7  27        0.70       10.93     20.49 o 
   1   7  27       18.39       32.14     20.87 o 
   2   7  27       30.25       30.43     23.26 o 
   3   7  27       27.68       46.63     30.19 o 
  -2   8  27        8.96       11.85     20.63 o 
  -1   8  27        8.71      -24.72     24.72 o 
   0   8  27        0.50       29.47     24.84 o 
   1   8  27        8.73       -0.34     28.53 o 
   2   8  27        8.99       45.63     27.91 o 
   0   0  28      344.01      382.36     30.01 o 
   1   0  28       48.61       38.42     18.50 o 
   2   0  28        0.64       22.56     36.97 o 
   3   0  28       66.21       58.26     28.49 o 
   4   0  28        0.81        7.21     26.79 o 
   5   0  28        0.00      -10.65     28.11 o 
  -5   1  28       10.50       19.36     27.69 o 
  -4   1  28        8.08        7.23     27.77 o 
  -3   1  28       19.73        7.41     22.44 o 
  -2   1  28       49.15       69.96     17.61 o 
  -1   1  28       64.62       43.94     26.72 o 
   0   1  28       14.80       -7.17     17.49 o 
   1   1  28       64.55       58.03     16.27 o 
   2   1  28       49.19       48.07     18.35 o 
   3   1  28       19.74       -8.83     20.44 o 
   4   1  28        8.08       -0.42     23.12 o 
   5   1  28       10.49      -29.93     29.93 o 
  -5   2  28       11.36        2.02     28.69 o 
  -4   2  28        1.76      -15.94     27.05 o 
  -3   2  28       14.91       54.95     25.57 o 
  -2   2  28       67.53       79.46     17.21 o 
  -1   2  28       28.96       -7.21     20.98 o 
   0   2  28       19.12        9.82     17.68 o 
   1   2  28       28.90       50.09     18.54 o 
   2   2  28       67.58       95.58     19.20 o 
   3   2  28       14.89       16.88     28.91 o 
   4   2  28        1.77       18.06     20.22 o 
   5   2  28       11.36       49.55     30.45 o 
  -4   3  28       13.48      -13.09     26.75 o 
  -3   3  28       81.57       68.61     22.26 o 
  -2   3  28       16.43        9.35     18.41 o 
  -1   3  28       70.84      104.19     28.10 o 
   0   3  28      120.90      154.43     19.75 o 
   1   3  28       70.88       98.57     17.18 o 
   2   3  28       16.40       31.45     33.29 o 
   3   3  28       81.59      117.47     23.83 o 
   4   3  28       13.49       21.43     18.30 o 
  -4   4  28       46.74       44.88     28.31 o 
  -3   4  28       16.60       39.40     22.62 o 
  -2   4  28        0.34      -16.85     16.85 o 
  -1   4  28       26.79       17.31     18.50 o 
   0   4  28        4.50        1.50     17.80 o 
   1   4  28       26.71       61.30     16.78 o 
   2   4  28        0.33       16.17     18.99 o 
   3   4  28       16.60       22.34     19.33 o 
   4   4  28       46.75       44.72     32.61 o 
  -4   5  28        5.88       38.40     30.97 o 
  -3   5  28       38.45       23.84     18.07 o 
  -2   5  28        2.82      -16.07     16.07 o 
  -1   5  28       17.42       39.48     23.22 o 
   0   5  28        0.60       -1.06     25.18 o 
   1   5  28       17.39       14.79     18.01 o 
   2   5  28        2.83      -14.41     17.24 o 
   3   5  28       38.47       80.34     21.52 o 
  -3   6  28       27.15       11.59     28.73 o 
  -2   6  28        0.37       -0.55     17.70 o 
  -1   6  28        1.92       -9.74     20.12 o 
   0   6  28       11.72       23.10     18.21 o 
   1   6  28        1.92        0.98     18.13 o 
   2   6  28        0.37       -4.82     19.57 o 
   3   6  28       27.16       29.27     22.60 o 
  -2   7  28       13.72       15.07     20.79 o 
  -1   7  28       14.01      -17.46     28.68 o 
   0   7  28        3.15       14.80     23.30 o 
   1   7  28       14.02       12.53     20.68 o 
   2   7  28       13.73        9.31     24.76 o 
  -1   8  28       10.61       18.34     28.93 o 
   0   8  28        0.06        3.40     30.63 o 
   1   8  28       10.64      -22.06     24.38 o 
   1   0  29      129.09      147.42     20.52 o 
   2   0  29      111.20      112.15     19.86 o 
   3   0  29        9.56      -25.97     25.97 o 
   4   0  29        4.28       11.39     25.73 o 
   5   0  29       17.44       17.20     32.17 o 
  -4   1  29        0.29       -8.77     29.57 o 
  -3   1  29        5.79       10.81     23.16 o 
  -2   1  29       18.80       16.37     19.00 o 
  -1   1  29        8.75        4.67     16.29 o 
   0   1  29      131.63      122.24     18.56 o 
   1   1  29        8.75       13.55     30.23 o 
   2   1  29       18.74      -13.81     16.88 o 
   3   1  29        5.78       13.59     21.92 o 
   4   1  29        0.29       11.12     19.37 o 
  -4   2  29        6.20       -1.34     26.85 o 
  -3   2  29        8.49       45.08     22.74 o 
  -2   2  29        1.77       18.47     18.44 o 
  -1   2  29       16.20        1.88     18.06 o 
   0   2  29      100.84      115.22     17.37 o 
   1   2  29       16.18       26.84     16.93 o 
   2   2  29        1.75      -16.89     16.89 o 
   3   2  29        8.50       16.07     18.90 o 
   4   2  29        6.22       13.82     28.48 o 
  -4   3  29       22.28       26.69     28.51 o 
  -3   3  29        6.38       36.46     25.20 o 
  -2   3  29       10.60      -11.99     17.19 o 
  -1   3  29       39.52       34.12     19.64 o 
   0   3  29        4.50       13.04     19.04 o 
   1   3  29       39.51       39.42     18.38 o 
   2   3  29       10.56        1.38     17.57 o 
   3   3  29        6.39      -10.20     17.80 o 
   4   3  29       22.29       31.01     31.97 o 
  -4   4  29        3.97        2.44     29.87 o 
  -3   4  29       27.60       33.24     20.65 o 
  -2   4  29        8.35       20.12     17.55 o 
  -1   4  29        7.84       -5.20     16.78 o 
   0   4  29        0.69        1.38     16.07 o 
   1   4  29        7.85       -2.10     16.16 o 
   2   4  29        8.35      -18.78     18.78 o 
   3   4  29       27.67        6.96     21.07 o 
   4   4  29        3.97        3.50     33.69 o 
  -3   5  29       37.76       35.30     17.84 o 
  -2   5  29       13.61       20.69     24.57 o 
  -1   5  29        6.97       24.38     19.40 o 
   0   5  29        5.45       45.85     23.22 o 
   1   5  29        6.96      -11.51     22.96 o 
   2   5  29       13.61       10.85     19.40 o 
   3   5  29       37.78       56.88     26.87 o 
  -3   6  29       19.28      -18.28     29.27 o 
  -2   6  29        2.99       25.64     25.10 o 
  -1   6  29       24.82       18.72     19.05 o 
   0   6  29        0.19       -4.55     19.89 o 
   1   6  29       24.79       35.51     18.14 o 
   2   6  29        2.99        5.97     20.86 o 
   3   6  29       19.32       39.99     22.88 o 
  -2   7  29        6.31      -13.82     28.87 o 
  -1   7  29        1.63      -11.71     20.99 o 
   0   7  29        0.06       24.10     21.01 o 
   1   7  29        1.62        4.84     24.10 o 
   2   7  29        6.31       18.80     24.90 o 
   0   0  30       15.71        8.45     27.35 o 
   1   0  30       42.16       30.12     20.97 o 
   2   0  30        2.18        3.51     17.17 o 
   3   0  30       23.21       -1.48     17.71 o 
   4   0  30        3.85        5.75     27.27 o 
  -4   1  30       19.86       39.92     28.07 o 
  -3   1  30        6.86       32.52     18.28 o 
  -2   1  30        9.69       24.16     20.92 o 
  -1   1  30       11.48       -4.19     22.05 o 
   0   1  30        0.19        3.69     16.29 o 
   1   1  30       11.49       20.14     16.28 o 
   2   1  30        9.71       12.28     17.05 o 
   3   1  30        6.85        8.10     20.92 o 
   4   1  30       19.90       21.16     27.65 o 
  -4   2  30        6.58       14.09     27.15 o 
  -3   2  30       13.99       24.64     17.84 o 
  -2   2  30       28.24       37.54     18.67 o 
  -1   2  30        4.86       -5.80     18.34 o 
   0   2  30      182.41      223.95     19.12 o 
   1   2  30        4.86       25.12     18.33 o 
   2   2  30       28.23       30.57     18.42 o 
   3   2  30       14.00       22.70     18.07 o 
   4   2  30        6.60       22.66     30.49 o 
  -4   3  30        7.21       39.44     29.39 o 
  -3   3  30       17.58       13.09     20.62 o 
  -2   3  30       11.36      -13.43     19.07 o 
  -1   3  30       15.89       25.62     18.73 o 
   0   3  30        0.86       -1.59     19.99 o 
   1   3  30       15.91       11.03     17.00 o 
   2   3  30       11.33       10.85     17.30 o 
   3   3  30       17.56      -19.57     20.21 o 
   4   3  30        7.24       18.94     32.05 o 
  -3   4  30       18.32       34.95     20.46 o 
  -2   4  30        6.06        3.75     20.68 o 
  -1   4  30       18.64       25.15     19.80 o 
   0   4  30        0.03      -17.13     17.13 o 
   1   4  30       18.66       46.21     22.64 o 
   2   4  30        6.07       -7.83     26.95 o 
   3   4  30       18.31       57.92     19.70 o 
  -3   5  30        0.06       15.10     27.16 o 
  -2   5  30        9.09      -15.60     18.75 o 
  -1   5  30       10.44      -24.50     24.50 o 
   0   5  30        0.51      -20.60     20.60 o 
   1   5  30       10.41        9.95     20.04 o 
   2   5  30        9.11      -12.33     22.56 o 
   3   5  30        0.06       27.53     28.69 o 
  -2   6  30        2.54      -10.67     23.32 o 
  -1   6  30        4.26        6.15     24.18 o 
   0   6  30        2.29      -12.49     20.42 o 
   1   6  30        4.23       22.54     22.94 o 
   2   6  30        2.54        9.96     22.87 o 
   0   7  30        0.63       12.33     20.68 o 
   1   0  31       40.05       22.71     20.43 o 
   2   0  31       99.31      137.71     22.26 o 
   3   0  31        0.23        1.66     21.65 o 
   4   0  31       10.30       19.88     29.35 o 
  -4   1  31        4.36       42.32     29.19 o 
  -3   1  31       21.32       12.86     18.99 o 
  -2   1  31       21.36       -6.02     27.47 o 
  -1   1  31       26.85       39.10     18.58 o 
   0   1  31        7.53      -22.77     28.02 o 
   1   1  31       26.82       33.93     32.03 o 
   2   1  31       21.38       24.27     18.22 o 
   3   1  31       21.38       22.85     19.21 o 
   4   1  31        4.34       -5.81     27.63 o 
  -4   2  31       13.43       14.59     27.65 o 
  -3   2  31        3.99      -20.14     20.14 o 
  -2   2  31       11.83       21.64     19.35 o 
  -1   2  31       36.13       -8.05     17.56 o 
   0   2  31       32.19       10.24     17.12 o 
   1   2  31       36.21       66.04     18.23 o 
   2   2  31       11.83       -2.26     20.66 o 
   3   2  31        4.00        4.56     20.39 o 
   4   2  31       13.42      -32.35     32.35 o 
  -3   3  31        0.75        9.51     19.53 o 
  -2   3  31        8.14      -19.35     19.89 o 
  -1   3  31       18.91       -6.77     18.14 o 
   0   3  31       44.37      100.01     18.56 o 
   1   3  31       18.86       42.32     43.36 o 
   2   3  31        8.17      -14.38     19.51 o 
   3   3  31        0.76       -8.31     21.22 o 
  -3   4  31        1.95      -27.11     29.08 o 
  -2   4  31       21.15       30.23     27.22 o 
  -1   4  31        7.33       -0.23     18.80 o 
   0   4  31       42.49       77.22     20.95 o 
   1   4  31        7.30       -3.25     18.29 o 
   2   4  31       21.14        8.10     21.77 o 
   3   4  31        1.95       32.25     19.70 o 
  -2   5  31       20.04       -0.77     21.84 o 
  -1   5  31       40.54       18.70     22.46 o 
   0   5  31        0.98       -4.06     25.16 o 
   1   5  31       40.53       -7.95     22.76 o 
   2   5  31       20.02        9.81     24.98 o 
  -1   6  31       20.27       27.53     20.08 o 
   0   6  31        3.21      -12.16     30.03 o 
   1   6  31       20.24        0.65     23.87 o 
   0   0  32       36.63       55.03     28.33 o 
   1   0  32       74.50      106.77     21.39 o 
   2   0  32        8.61        5.47     15.47 o 
   3   0  32        1.34      -14.23     19.43 o 
  -3   1  32       10.88      -14.11     19.19 o 
  -2   1  32        6.05       49.59     20.81 o 
  -1   1  32        5.75       -7.54     17.10 o 
   0   1  32       33.00       26.79     21.66 o 
   1   1  32        5.73       -0.82     22.99 o 
   2   1  32        6.09        8.75     19.19 o 
   3   1  32       10.85       27.52     20.61 o 
  -3   2  32        2.61       50.76     28.00 o 
  -2   2  32        1.42      -12.65     19.26 o 
  -1   2  32       64.45       76.58     21.25 o 
   0   2  32        2.97       -7.90     19.89 o 
   1   2  32       64.42       76.23     20.89 o 
   2   2  32        1.42        2.69     19.82 o 
   3   2  32        2.62       30.90     18.39 o 
  -3   3  32        0.12       -6.11     19.69 o 
  -2   3  32       13.52      -11.63     20.65 o 
  -1   3  32        8.25       35.59     26.00 o 
   0   3  32       16.27       45.90     18.35 o 
   1   3  32        8.24       -2.45     23.80 o 
   2   3  32       13.47       12.24     21.08 o 
   3   3  32        0.11      -19.56     19.56 o 
  -2   4  32       11.73        6.07     21.23 o 
  -1   4  32       15.91       18.74     19.14 o 
   0   4  32       27.33       47.11     20.75 o 
   1   4  32       15.88       -7.11     21.37 o 
   2   4  32       11.75        3.33     21.02 o 
  -1   5  32        2.23       20.96     30.67 o 
   0   5  32        0.15        5.79     28.77 o 
   1   5  32        2.22      -13.11     25.24 o 
   1   0  33        0.85       -5.24     37.57 o 
   2   0  33        6.70      -19.48     19.48 o 
   3   0  33       18.78       31.94     21.05 o 
  -3   1  33       80.32       18.86     21.30 o 
  -2   1  33        4.44        7.75     17.25 o 
  -1   1  33        8.76      -12.67     34.94 o 
   0   1  33        0.15      -19.26     19.26 o 
   1   1  33        8.75       -2.32     22.70 o 
   2   1  33        4.43        3.15     19.76 o 
   3   1  33       80.29       97.37     20.79 o 
  -2   2  33        6.01       14.81     19.48 o 
  -1   2  33       14.00       -2.70     20.63 o 
   0   2  33        0.10        7.84     20.75 o 
   1   2  33       13.98       21.37     20.87 o 
   2   2  33        6.00       16.91     18.52 o 
  -2   3  33        4.70       14.53     20.02 o 
  -1   3  33        1.45        6.59     19.86 o 
   0   3  33        0.16        8.29     18.29 o 
   1   3  33        1.44      -16.56     19.57 o 
   2   3  33        4.68       -9.03     34.20 o 
  -1   4  33       13.94       15.19     21.69 o 
   0   4  33        4.79       27.70     21.94 o 
   1   4  33       13.94       36.53     20.14 o 
   0   0  34       92.01       24.54     28.93 o 
   1   0  34        0.99        4.06     25.79 o 
   2   0  34        6.78       24.07     24.26 o 
  -2   1  34        5.73        7.26     20.02 o 
  -1   1  34        0.77      -17.38     20.41 o 
   0   1  34       14.19       33.13     19.63 o 
   1   1  34        0.78       43.65     19.65 o 
   2   1  34        5.74        1.00     27.52 o 
  -2   2  34        6.89        2.96     19.65 o 
  -1   2  34       16.20       28.78     17.77 o 
   0   2  34        4.59       -7.27     20.23 o 
   1   2  34       16.19       49.03     20.00 o 
   2   2  34        6.89        0.74     20.29 o 
  -1   3  34        7.60        7.18     19.90 o 
   0   3  34        7.62       -2.24     20.12 o 
   1   3  34        7.62        1.88     22.20 o 
   1   0  35       20.72       32.58     22.26 o 
  -1   1  35        6.12        4.18     20.21 o 
   0   1  35        6.50       -4.39     19.91 o 
   1   1  35        6.11        3.88     19.12 o 
   0   2  35      142.69      157.71     77.25 o 
                                                 
